# Supplementary material for: Demethylase ALKBH5 suppresses invasion of gastric cancer via PKMYT1 m6A modification
Source: Mol Cancer. 2022 Feb 3;21:34. doi: 10.1186/s12943-022-01522-y (PMC8812266; doi:10.1186/s12943-022-01522-y)
Supplement: Supplementary file 9 — Additional file 9. 823-RNA-seq Gene_differential_expression. [file 12943_2022_1522_MOESM9_ESM.xlsx]

## Sheet: Sheet1
gene_id	gene_name	fc	pval
ENSG00000281383	FP671120	134.133	9.14816e-25
ENSG00000137965	IFI44	27.2339	2.2389e-23
ENSG00000281181	FP236383	135.661	5.16322e-21
ENSG00000280800	FP671120	107.746	1.18647e-20
ENSG00000185745	IFIT1	11.1388	3.4752e-20
ENSG00000280614	FP236383	115.924	9.47113e-19
ENSG00000109511	ANXA10	13.4665	9.81043e-17
ENSG00000135114	OASL	10.2876	5.22059e-16
ENSG00000150779	TIMM8B	8.0849	1.6908e-15
ENSG00000112695	COX7A2	6.64697	2.38699e-15
ENSG00000181143	MUC16	0.0560264	4.98918e-15
ENSG00000210127	MT-TA	10.4828	3.30144e-14
ENSG00000115350	POLE4	6.62542	4.59628e-14
ENSG00000210135	MT-TN	9.37429	6.35281e-14
ENSG00000279047	AC244517	10779	9.05151e-14
ENSG00000083857	FAT1	0.100037	1.57252e-13
ENSG00000173402	DAG1	0.0125659	2.17903e-13
ENSG00000106153	CHCHD2	5.73969	4.13473e-13
ENSG00000283239	KBTBD11-OT1	571.746	6.14665e-13
ENSG00000234797	RPS3AP6	7.44781	1.12971e-12
ENSG00000070915	SLC12A3	0.0750084	1.298e-12
ENSG00000198258	UBL5	5.11167	2.46263e-12
ENSG00000138829	FBN2	0.114415	4.46572e-12
ENSG00000119922	IFIT2	5.23474	4.69307e-12
ENSG00000122786	CALD1	0.118123	6.23416e-12
ENSG00000210140	MT-TC	6.84313	6.31832e-12
ENSG00000178172	SPINK6	13.9786	6.52e-12
ENSG00000197345	MRPL21	4.893	6.82041e-12
ENSG00000167283	ATP5MG	4.95811	7.42531e-12
ENSG00000241468	ATP5MF	4.68449	8.57578e-12
ENSG00000147003	CLTRN	5.73992	1.46662e-11
ENSG00000141682	PMAIP1	8.34486	1.58411e-11
ENSG00000164182	NDUFAF2	5.11113	1.58508e-11
ENSG00000111799	COL12A1	0.11524	1.65663e-11
ENSG00000143977	SNRPG	5.15098	1.82264e-11
ENSG00000135318	NT5E	5.72915	2.98608e-11
ENSG00000065526	SPEN	0.114349	3.92715e-11
ENSG00000173221	GLRX	4.62652	4.14329e-11
ENSG00000235174	RPL39P3	6.46135	4.33925e-11
ENSG00000254732	AP001931	0.00188434	4.48953e-11
ENSG00000170516	COX7B2	6.37188	5.24142e-11
ENSG00000234741	GAS5	5.4756	5.54556e-11
ENSG00000166147	FBN1	0.123602	6.61411e-11
ENSG00000203875	SNHG5	5.97995	6.90655e-11
ENSG00000131174	COX7B	5.48945	7.57177e-11
ENSG00000142798	HSPG2	0.00013359	8.40791e-11
ENSG00000148834	GSTO1	4.87725	8.97497e-11
ENSG00000225684	FAM225B	0.000293614	1.46279e-10
ENSG00000148773	MKI67	0.0762524	1.97124e-10
ENSG00000149639	SOGA1	0.06949	2.17416e-10
ENSG00000237550	AC243919	5.57622	2.34956e-10
ENSG00000169567	HINT1	4.11624	2.36776e-10
ENSG00000164405	UQCRQ	3.96676	2.40747e-10
ENSG00000108590	MED31	5.30532	2.52529e-10
ENSG00000211459	MT-RNR1	4.04089	2.91273e-10
ENSG00000196611	MMP1	8461.36	3.07757e-10
ENSG00000183291	SELENOF	5.46133	3.22323e-10
ENSG00000177954	RPS27	4.58218	3.30932e-10
ENSG00000115602	IL1RL1	9.14578	3.33065e-10
ENSG00000163682	RPL9	4.92379	4.17522e-10
ENSG00000164543	STK17A	4.44532	4.47234e-10
ENSG00000119917	IFIT3	4.1246	5.02895e-10
ENSG00000123349	PFDN5	3.91935	5.82957e-10
ENSG00000146425	DYNLT1	4.60194	6.65534e-10
ENSG00000116741	RGS2	4.51367	7.38927e-10
ENSG00000115944	COX7A2L	5.26901	8.13126e-10
ENSG00000185567	AHNAK2	0.0848876	8.14711e-10
ENSG00000198918	RPL39	5.13725	8.90465e-10
ENSG00000197102	DYNC1H1	0.121205	1.05776e-09
ENSG00000177410	ZFAS1	4.6225	1.11036e-09
ENSG00000227081	AC005912	4.40783	1.1827e-09
ENSG00000207005	RNU1-2	66.4898	1.35352e-09
ENSG00000134321	RSAD2	2768.81	1.39347e-09
ENSG00000163568	AIM2	7114.35	1.40447e-09
ENSG00000160124	CCDC58	5.23304	1.6182e-09
ENSG00000232112	TMA7	3.89527	1.82482e-09
ENSG00000131389	SLC6A6	0.129379	1.91195e-09
ENSG00000117724	CENPF	0.146566	1.95498e-09
ENSG00000108010	GLRX3	4.42259	2.00642e-09
ENSG00000169429	CXCL8	7.68748	2.06645e-09
ENSG00000096696	DSP	0.138601	2.32449e-09
ENSG00000122862	SRGN	3.82285	2.60572e-09
ENSG00000168685	IL7R	5.6401	2.60641e-09
ENSG00000181924	COA4	4.64577	2.64173e-09
ENSG00000171858	RPS21	3.55607	2.72073e-09
ENSG00000231500	RPS18	3.56805	2.93428e-09
ENSG00000118898	PPL	0.0986044	3.41934e-09
ENSG00000197081	IGF2R	0.122752	3.48717e-09
ENSG00000167272	POP5	3.7153	3.69924e-09
ENSG00000214389	RPS3AP26	5.49566	4.14072e-09
ENSG00000197956	S100A6	3.50745	4.14333e-09
ENSG00000060237	WNK1	0.14209	4.22406e-09
ENSG00000263639	MSMB	12021.5	4.27487e-09
ENSG00000205578	POM121B	9.33959e-05	4.86768e-09
ENSG00000169908	TM4SF1	3.36158	4.92474e-09
ENSG00000174231	PRPF8	0.136702	4.92699e-09
ENSG00000185499	MUC1	0.0722782	5.2212e-09
ENSG00000245910	SNHG6	4.88591	5.23308e-09
ENSG00000137767	SQOR	3.61609	5.34854e-09
ENSG00000253729	PRKDC	0.162968	5.56985e-09
ENSG00000114942	EEF1B2	3.88742	5.97445e-09
ENSG00000210144	MT-TY	4.5034	6.67264e-09
ENSG00000004779	NDUFAB1	4.17067	6.87773e-09
ENSG00000109475	RPL34	4.2819	7.14028e-09
ENSG00000147669	POLR2K	4.52224	7.69661e-09
ENSG00000267645	AC105052	5.89822e-05	7.6973e-09
ENSG00000175061	SNHG29	3.74826	7.93727e-09
ENSG00000101132	PFDN4	4.80376	8.28258e-09
ENSG00000156411	ATP5MPL	4.57461	8.75455e-09
ENSG00000273611	ZNHIT3	3.84883	9.48756e-09
ENSG00000101084	RAB5IF	3.63777	1.13948e-08
ENSG00000244398	AC116533	3.49051	1.15871e-08
ENSG00000119705	SLIRP	3.97024	1.19342e-08
ENSG00000134250	NOTCH2	0.155696	1.27434e-08
ENSG00000242265	PEG10	0.0999013	1.61727e-08
ENSG00000071082	RPL31	3.27116	1.6982e-08
ENSG00000100387	RBX1	3.55255	1.74364e-08
ENSG00000173915	ATP5MD	4.16771	1.76566e-08
ENSG00000238103	RPL9P7	4.09138	1.82216e-08
ENSG00000188243	COMMD6	4.21177	1.86744e-08
ENSG00000243147	MRPL33	3.975	1.91145e-08
ENSG00000113811	SELENOK	3.31201	1.95581e-08
ENSG00000237499	WAKMAR2	14.4586	1.95949e-08
ENSG00000181610	MRPS23	3.63959	1.98665e-08
ENSG00000130066	SAT1	3.48126	2.05725e-08
ENSG00000145555	MYO10	0.159734	2.20611e-08
ENSG00000116898	MRPS15	3.62178	2.2245e-08
ENSG00000107201	DDX58	4.39396	2.38913e-08
ENSG00000163295	ALPI	0.000218071	2.4888e-08
ENSG00000241343	RPL36A	3.44977	2.63273e-08
ENSG00000151176	PLBD2	0.103109	2.66523e-08
ENSG00000118058	KMT2A	0.168688	2.84636e-08
ENSG00000217555	CKLF	3.20681	2.89999e-08
ENSG00000270757	HSPE1-MOB4	262831	2.95916e-08
ENSG00000171634	BPTF	0.162392	3.14988e-08
ENSG00000175197	DDIT3	5.66928	3.15897e-08
ENSG00000086758	HUWE1	0.15966	3.33583e-08
ENSG00000234287	AC099560	3.99726	3.665e-08
ENSG00000183648	NDUFB1	3.38299	3.98116e-08
ENSG00000125730	C3	0.14184	4.34199e-08
ENSG00000197982	C1orf122	0.0240955	4.41816e-08
ENSG00000130312	MRPL34	4.41989	4.55012e-08
ENSG00000114391	RPL24	3.1377	4.88214e-08
ENSG00000198786	MT-ND5	0.190229	4.96085e-08
ENSG00000122026	RPL21	3.8318	5.17697e-08
ENSG00000232472	EEF1B2P3	3.33821	5.24151e-08
ENSG00000173207	CKS1B	3.69575	5.3782e-08
ENSG00000131871	SELENOS	3.33218	5.42014e-08
ENSG00000204060	FOXO6	0.00011175	5.74122e-08
ENSG00000177971	IMP3	3.29681	6.37495e-08
ENSG00000234327	AC012146	5.70736	6.53383e-08
ENSG00000214900	LINC01588	6.18325	7.35253e-08
ENSG00000164715	LMTK2	0.167769	7.36778e-08
ENSG00000007541	PIGQ	0.000247034	7.6574e-08
ENSG00000134419	RPS15A	3.31124	7.66435e-08
ENSG00000197694	SPTAN1	0.134005	7.67681e-08
ENSG00000145287	PLAC8	3.58839	8.00903e-08
ENSG00000136205	TNS3	0.129286	8.1357e-08
ENSG00000082515	MRPL22	2.97934	8.34735e-08
ENSG00000182899	RPL35A	3.37102	8.4894e-08
ENSG00000172586	CHCHD1	3.19533	8.57001e-08
ENSG00000008988	RPS20	3.1194	8.6651e-08
ENSG00000137714	FDX1	3.66729	9.04948e-08
ENSG00000162892	IL24	102.551	9.0846e-08
ENSG00000207389	RNU1-4	59.8442	9.2377e-08
ENSG00000273768	RNVU1-29	80.7364	9.43659e-08
ENSG00000105185	PDCD5	3.57411	9.81583e-08
ENSG00000120509	PDZD11	3.02473	9.86932e-08
ENSG00000124107	SLPI	3.2755	1.07361e-07
ENSG00000123975	CKS2	3.28009	1.08157e-07
ENSG00000117523	PRRC2C	0.186993	1.10933e-07
ENSG00000213860	RPL21P75	3.89527	1.11728e-07
ENSG00000171735	CAMTA1	3.54282	1.13101e-07
ENSG00000132432	SEC61G	3.59767	1.13396e-07
ENSG00000189171	S100A13	3.59836	1.15834e-07
ENSG00000077152	UBE2T	3.54329	1.19136e-07
ENSG00000132963	POMP	3.78839	1.21646e-07
ENSG00000242485	MRPL20	2.98808	1.26949e-07
ENSG00000068654	POLR1A	0.161752	1.36892e-07
ENSG00000134248	LAMTOR5	4.33393	1.37774e-07
ENSG00000214736	TOMM6	2.81092	1.42562e-07
ENSG00000182117	NOP10	3.16277	1.44062e-07
ENSG00000111229	ARPC3	3.04319	1.452e-07
ENSG00000064205	CCN5	0.112773	1.47274e-07
ENSG00000181222	POLR2A	0.089909	1.50841e-07
ENSG00000132182	NUP210	0.0948106	1.52068e-07
ENSG00000176731	RBIS	3.98881	1.55808e-07
ENSG00000211450	SELENOH	4.8497	1.57312e-07
ENSG00000143947	RPS27A	3.58569	1.60156e-07
ENSG00000107862	GBF1	0.148713	1.63792e-07
ENSG00000111775	COX6A1	2.88969	1.65897e-07
ENSG00000169926	KLF13	0.180625	1.6701e-07
ENSG00000120129	DUSP1	2.83497	1.67194e-07
ENSG00000111642	CHD4	0.18479	1.68174e-07
ENSG00000213178	RPL22P1	3.47225	1.68626e-07
ENSG00000034713	GABARAPL2	3.44124	1.69937e-07
ENSG00000143771	CNIH4	4.09837	1.77053e-07
ENSG00000263266	RPS7P1	3.12572	1.88916e-07
ENSG00000240541	TM4SF1-AS1	7.46352	1.998e-07
ENSG00000222328	RNU2-2P	118.865	2.00996e-07
ENSG00000150459	SAP18	2.87515	2.03671e-07
ENSG00000224631	RPS27AP16	3.63799	2.08285e-07
ENSG00000080573	COL5A3	0.000348117	2.09353e-07
ENSG00000186468	RPS23	3.26822	2.14736e-07
ENSG00000132823	OSER1	3.05648	2.19531e-07
ENSG00000136810	TXN	3.1509	2.2057e-07
ENSG00000127920	GNG11	3.65159	2.29797e-07
ENSG00000138085	ATRAID	2.85556	2.32424e-07
ENSG00000035862	TIMP2	0.158035	2.33588e-07
ENSG00000090266	NDUFB2	2.81123	2.36551e-07
ENSG00000138382	METTL5	3.67392	2.40499e-07
ENSG00000106588	PSMA2	3.37328	2.43729e-07
ENSG00000172809	RPL38	3.0756	2.4783e-07
ENSG00000198910	L1CAM	0.116764	2.53638e-07
ENSG00000100345	MYH9	0.118284	2.59957e-07
ENSG00000163319	MRPS18C	3.20718	2.65896e-07
ENSG00000156482	RPL30	2.9067	2.75977e-07
ENSG00000049323	LTBP1	0.150901	2.76677e-07
ENSG00000136244	IL6	8.79033	2.81428e-07
ENSG00000186184	POLR1D	3.45996	2.82041e-07
ENSG00000138646	HERC5	3.03027	2.93394e-07
ENSG00000127481	UBR4	0.168555	2.94376e-07
ENSG00000137497	NUMA1	0.129278	3.01783e-07
ENSG00000267924	AC139769	3.89214	3.05333e-07
ENSG00000110700	RPS13	3.28633	3.22426e-07
ENSG00000278189	RNA5-8SN1	55.6691	3.69349e-07
ENSG00000132846	ZBED3	0.164068	3.70755e-07
ENSG00000163923	RPL39L	5.21287	3.7716e-07
ENSG00000129351	ILF3	0.162194	4.04005e-07
ENSG00000197386	HTT	0.165389	4.11487e-07
ENSG00000114125	RNF7	2.93168	4.16855e-07
ENSG00000133398	MED10	3.12636	4.21324e-07
ENSG00000008018	PSMB1	2.78561	4.21941e-07
ENSG00000258791	LINC00520	44.8241	4.44471e-07
ENSG00000168631	MUCL3	0.00066844	4.46502e-07
ENSG00000116016	EPAS1	0.193574	4.48844e-07
ENSG00000270617	URGCP-MRPS24	3.21628	4.54351e-07
ENSG00000196367	TRRAP	0.156354	4.61112e-07
ENSG00000130723	PRRC2B	0.111004	4.70001e-07
ENSG00000232388	SMIM26	3.57542	4.8802e-07
ENSG00000152818	UTRN	0.185098	5.03098e-07
ENSG00000092841	MYL6	3.09186	5.04546e-07
ENSG00000148444	COMMD3	3.96278	5.05181e-07
ENSG00000129235	TXNDC17	2.96562	5.1728e-07
ENSG00000117713	ARID1A	0.120815	5.20947e-07
ENSG00000117906	RCN2	3.59883	5.20958e-07
ENSG00000137210	TMEM14B	3.1646	5.21691e-07
ENSG00000081870	HSPB11	3.32708	5.336e-07
ENSG00000170860	LSM3	3.3429	5.34573e-07
ENSG00000171456	ASXL1	0.133642	5.45916e-07
ENSG00000206596	RNU1-27P	44.11	5.65319e-07
ENSG00000135862	LAMC1	0.211287	5.82259e-07
ENSG00000189043	NDUFA4	2.68028	5.87198e-07
ENSG00000143570	SLC39A1	0.00925493	5.90011e-07
ENSG00000163584	RPL22L1	4.69375	6.04388e-07
ENSG00000123131	PRDX4	3.6335	6.05203e-07
ENSG00000168275	COA6	3.28002	6.16067e-07
ENSG00000126756	UXT	2.82961	6.21653e-07
ENSG00000165775	FUNDC2	3.19396	6.25102e-07
ENSG00000119878	CRIPT	3.55997	6.25713e-07
ENSG00000144713	RPL32	2.66437	6.40275e-07
ENSG00000127184	COX7C	2.75985	6.45988e-07
ENSG00000204019	CT83	3.98397	6.74594e-07
ENSG00000111843	TMEM14C	3.17089	6.98847e-07
ENSG00000166562	SEC11C	2.92013	7.10269e-07
ENSG00000099904	ZDHHC8	0.000697824	7.27992e-07
ENSG00000114956	DGUOK	3.05854	7.28849e-07
ENSG00000273102	AP000569	16.1156	7.33642e-07
ENSG00000237991	RPL35P1	5.33347	7.34336e-07
ENSG00000236439	AC099336	4.13439	7.61906e-07
ENSG00000130508	PXDN	0.144134	7.76768e-07
ENSG00000220793	RPL21P119	6.01059	8.08895e-07
ENSG00000127603	MACF1	0.200467	8.14645e-07
ENSG00000171603	CLSTN1	0.133775	8.23863e-07
ENSG00000283293	RN7SK	46.653	8.25265e-07
ENSG00000239789	MRPS17	3.04408	8.32982e-07
ENSG00000169871	TRIM56	0.164605	8.46107e-07
ENSG00000228305	PRELID1P6	3.15947	8.78341e-07
ENSG00000152104	PTPN14	0.188803	9.09483e-07
ENSG00000085871	MGST2	2.98405	9.54581e-07
ENSG00000106355	LSM5	3.12505	9.54918e-07
ENSG00000119986	AVPI1	2.63873	9.57054e-07
ENSG00000275215	RNA5-8SN3	33.6466	9.64242e-07
ENSG00000230989	HSBP1	2.89325	9.79387e-07
ENSG00000115306	SPTBN1	0.204655	9.83472e-07
ENSG00000066279	ASPM	0.19811	1.00778e-06
ENSG00000231414	RPL39P15	4.42154	1.01329e-06
ENSG00000236801	RPL24P8	4.07795	1.03222e-06
ENSG00000148688	RPP30	2.96694	1.03316e-06
ENSG00000099901	RANBP1	2.675	1.0478e-06
ENSG00000163453	IGFBP7	3.14204	1.04906e-06
ENSG00000164919	COX6C	2.64292	1.05953e-06
ENSG00000134056	MRPS36	3.29724	1.07223e-06
ENSG00000071994	PDCD2	3.12473	1.07721e-06
ENSG00000188010	MORN2	3.29111	1.08672e-06
ENSG00000154723	ATP5PF	3.10082	1.10132e-06
ENSG00000158411	MITD1	3.16213	1.10946e-06
ENSG00000205871	RPS3AP47	5.47469	1.11321e-06
ENSG00000277739	5_8S_rRNA	51.587	1.12489e-06
ENSG00000173821	RNF213	0.195521	1.12716e-06
ENSG00000122873	CISD1	3.16938	1.14968e-06
ENSG00000171204	TMEM126B	3.12686	1.15163e-06
ENSG00000119596	YLPM1	0.176113	1.17954e-06
ENSG00000100393	EP300	0.166952	1.20086e-06
ENSG00000150787	PTS	3.20505	1.23539e-06
ENSG00000163945	UVSSA	0.0176065	1.24008e-06
ENSG00000113387	SUB1	3.16238	1.26086e-06
ENSG00000165629	ATP5F1C	3.14531	1.30598e-06
ENSG00000198805	PNP	2.52036	1.31232e-06
ENSG00000100410	PHF5A	2.61539	1.32021e-06
ENSG00000133056	PIK3C2B	0.152143	1.33134e-06
ENSG00000223803	RPS20P14	3.8643	1.36427e-06
ENSG00000171863	RPS7	2.56028	1.44033e-06
ENSG00000160007	ARHGAP35	0.20785	1.46677e-06
ENSG00000213326	RPS7P11	2.98925	1.47776e-06
ENSG00000244270	RPL32P29	16.5707	1.5282e-06
ENSG00000180817	PPA1	3.00854	1.54019e-06
ENSG00000269893	SNHG8	4.40423	1.54265e-06
ENSG00000118508	RAB32	3.0702	1.58225e-06
ENSG00000175768	TOMM5	4.30994	1.59091e-06
ENSG00000162961	DPY30	2.94965	1.65251e-06
ENSG00000149196	HIKESHI	3.49508	1.6595e-06
ENSG00000100902	PSMA6	3.24068	1.66368e-06
ENSG00000101849	TBL1X	0.169182	1.68899e-06
ENSG00000047849	MAP4	0.208835	1.71651e-06
ENSG00000143183	TMCO1	2.58322	1.75102e-06
ENSG00000123104	ITPR2	0.18728	1.75501e-06
ENSG00000137876	RSL24D1	3.30943	1.76097e-06
ENSG00000076108	BAZ2A	0.157839	1.76387e-06
ENSG00000120697	ALG5	3.44384	1.76714e-06
ENSG00000086666	ZFAND6	3.37399	1.80141e-06
ENSG00000147872	PLIN2	2.51582	1.80945e-06
ENSG00000123496	IL13RA2	34.7258	1.85357e-06
ENSG00000173660	UQCRH	2.59813	1.90482e-06
ENSG00000284934	AC048338	0.0187788	1.91121e-06
ENSG00000176261	ZBTB8OS	3.10647	1.9372e-06
ENSG00000060688	SNRNP40	2.76551	2.0211e-06
ENSG00000151914	DST	0.212688	2.06688e-06
ENSG00000112237	CCNC	2.81409	2.08902e-06
ENSG00000180573	H2AC6	3.08851	2.10026e-06
ENSG00000109321	AREG	5.11492	2.11513e-06
ENSG00000237506	RPSAP15	3.25619	2.11685e-06
ENSG00000145247	OCIAD2	4.09186	2.15018e-06
ENSG00000131737	KRT34	9.79241	2.17561e-06
ENSG00000176171	BNIP3	2.54688	2.20801e-06
ENSG00000103994	ZNF106	0.223671	2.22542e-06
ENSG00000115128	SF3B6	2.77545	2.29021e-06
ENSG00000149503	INCENP	0.0877477	2.30061e-06
ENSG00000076356	PLXNA2	0.106413	2.34735e-06
ENSG00000145781	COMMD10	3.81472	2.37374e-06
ENSG00000144867	SRPRB	2.86176	2.38137e-06
ENSG00000134153	EMC7	2.59974	2.38806e-06
ENSG00000146678	IGFBP1	3.17669	2.4018e-06
ENSG00000124614	RPS10	3.1991	2.4421e-06
ENSG00000173418	NAA20	2.9281	2.44836e-06
ENSG00000113558	SKP1	2.67941	2.47237e-06
ENSG00000115946	PNO1	2.90623	2.47758e-06
ENSG00000240602	AADACP1	64.9486	2.49328e-06
ENSG00000137628	DDX60	3.36173	2.5245e-06
ENSG00000226221	RPL26P19	3.1278	2.62516e-06
ENSG00000136888	ATP6V1G1	2.63539	2.65693e-06
ENSG00000145337	PYURF	3.04515	2.70428e-06
ENSG00000241837	ATP5PO	2.57422	2.75939e-06
ENSG00000184983	NDUFA6	2.80453	2.78106e-06
ENSG00000072501	SMC1A	0.230544	2.78753e-06
ENSG00000210191	MT-TL2	0.0832186	2.86847e-06
ENSG00000184182	UBE2F	2.72116	2.87216e-06
ENSG00000214753	HNRNPUL2	0.223871	2.87732e-06
ENSG00000101608	MYL12A	2.95755	2.88374e-06
ENSG00000270647	TAF15	0.230137	2.89105e-06
ENSG00000168653	NDUFS5	2.51613	2.9265e-06
ENSG00000137970	RPL7P9	3.06975	2.92657e-06
ENSG00000114867	EIF4G1	0.161825	2.92865e-06
ENSG00000010292	NCAPD2	0.20272	2.97244e-06
ENSG00000270882	H4C14	2.93888	2.97582e-06
ENSG00000083457	ITGAE	3.6691	3.01107e-06
ENSG00000126883	NUP214	0.201246	3.02406e-06
ENSG00000173905	GOLIM4	0.234992	3.10989e-06
ENSG00000175115	PACS1	0.137014	3.19761e-06
ENSG00000171202	TMEM126A	3.067	3.23791e-06
ENSG00000171992	SYNPO	0.17463	3.24849e-06
ENSG00000137563	GGH	2.82532	3.28036e-06
ENSG00000138134	STAMBPL1	3.37107	3.28695e-06
ENSG00000136068	FLNB	0.146634	3.30434e-06
ENSG00000205323	SARNP	2.79168	3.33187e-06
ENSG00000187653	TMSB4XP8	2.59509	3.36174e-06
ENSG00000134202	GSTM3	2.58	3.43955e-06
ENSG00000005339	CREBBP	0.177451	3.47088e-06
ENSG00000125538	IL1B	8.77055	3.47786e-06
ENSG00000119013	NDUFB3	3.01723	3.49379e-06
ENSG00000163125	RPRD2	0.2143	3.50699e-06
ENSG00000106591	MRPL32	2.65338	3.54113e-06
ENSG00000172965	MIR4435-2HG	2.49986	3.54257e-06
ENSG00000183527	PSMG1	2.9677	3.55706e-06
ENSG00000109083	IFT20	3.41386	3.59721e-06
ENSG00000116539	ASH1L	0.213285	3.63736e-06
ENSG00000137154	RPS6	2.63543	3.6436e-06
ENSG00000174021	GNG5	2.88839	3.66437e-06
ENSG00000138772	ANXA3	2.87166	3.67877e-06
ENSG00000168993	CPLX1	0.000321377	3.71315e-06
ENSG00000232119	MCTS1	2.7934	3.77834e-06
ENSG00000167548	KMT2D	0.0974299	3.81789e-06
ENSG00000159023	EPB41	0.216983	3.94754e-06
ENSG00000273143	AL355512	5.35289	3.96176e-06
ENSG00000145354	CISD2	3.45133	3.96644e-06
ENSG00000154864	PIEZO2	0.0973904	3.96866e-06
ENSG00000137038	DMAC1	2.71399	3.97202e-06
ENSG00000244716	BX679664	2.76916	3.99159e-06
ENSG00000152147	GEMIN6	2.81743	3.99651e-06
ENSG00000242616	GNG10	3.11023	4.0535e-06
ENSG00000263934	SNORD3A	18.4452	4.14412e-06
ENSG00000172590	MRPL52	3.65297	4.15709e-06
ENSG00000100219	XBP1	3.33481	4.15923e-06
ENSG00000108561	C1QBP	2.74612	4.16649e-06
ENSG00000125356	NDUFA1	2.4273	4.27584e-06
ENSG00000196683	TOMM7	2.70637	4.27811e-06
ENSG00000265681	RPL17	2.75111	4.30267e-06
ENSG00000172172	MRPL13	3.00243	4.33934e-06
ENSG00000172346	CSDC2	0.00039788	4.36364e-06
ENSG00000038219	BOD1L1	0.222425	4.40574e-06
ENSG00000174748	RPL15	2.48513	4.43844e-06
ENSG00000139289	PHLDA1	2.99747	4.45619e-06
ENSG00000165996	HACD1	3.55284	4.53005e-06
ENSG00000144028	SNRNP200	0.189672	4.552e-06
ENSG00000066117	SMARCD1	0.184699	4.60933e-06
ENSG00000163541	SUCLG1	2.61123	4.61876e-06
ENSG00000163170	BOLA3	4.1004	4.71891e-06
ENSG00000144034	TPRKB	2.95626	4.74338e-06
ENSG00000229563	LINC01204	13.4538	4.83004e-06
ENSG00000272047	GTF2H5	3.03351	4.83564e-06
ENSG00000120159	CAAP1	3.48357	4.84553e-06
ENSG00000136522	MRPL47	2.87462	4.89758e-06
ENSG00000137076	TLN1	0.128579	4.93564e-06
ENSG00000134318	ROCK2	0.220875	5.01846e-06
ENSG00000142856	ITGB3BP	3.14309	5.04685e-06
ENSG00000178381	ZFAND2A	2.99297	5.06367e-06
ENSG00000243927	MRPS6	2.67662	5.12228e-06
ENSG00000188856	RPSAP47	3.05344	5.19642e-06
ENSG00000204387	SNHG32	2.45707	5.22856e-06
ENSG00000171530	TBCA	2.63437	5.23361e-06
ENSG00000100216	TOMM22	2.51424	5.23966e-06
ENSG00000166741	NNMT	2.577	5.38469e-06
ENSG00000156831	NSMCE2	2.79483	5.42986e-06
ENSG00000164258	NDUFS4	2.52682	5.53308e-06
ENSG00000108021	TASOR2	0.232508	5.54158e-06
ENSG00000166946	CCNDBP1	2.58192	5.76875e-06
ENSG00000137500	CCDC90B	3.03142	5.9214e-06
ENSG00000109390	NDUFC1	3.01865	5.9864e-06
ENSG00000239672	NME1	2.6138	6.12823e-06
ENSG00000198695	MT-ND6	0.241378	6.27778e-06
ENSG00000111237	VPS29	2.80226	6.28881e-06
ENSG00000183853	KIRREL1	0.0728795	6.32748e-06
ENSG00000134825	TMEM258	2.37887	6.48237e-06
ENSG00000226278	PSPHP1	4.26209	6.51404e-06
ENSG00000167863	ATP5PD	2.42899	6.61061e-06
ENSG00000124802	EEF1E1	3.03014	6.8038e-06
ENSG00000060749	QSER1	0.16482	6.824e-06
ENSG00000086065	CHMP5	2.50269	6.95251e-06
ENSG00000144061	NPHP1	4.53029	6.99491e-06
ENSG00000185862	EVI2B	9.81675	7.01417e-06
ENSG00000141449	GREB1L	0.188746	7.10615e-06
ENSG00000181019	NQO1	2.59121	7.16839e-06
ENSG00000137337	MDC1	0.145787	7.31494e-06
ENSG00000130816	DNMT1	0.216346	7.3199e-06
ENSG00000147586	MRPS28	3.94872	7.34552e-06
ENSG00000090905	TNRC6A	0.225835	7.4043e-06
ENSG00000226964	RHEBP2	3.0221	7.65477e-06
ENSG00000278540	ACACA	0.241713	7.70546e-06
ENSG00000116815	CD58	2.94148	7.79712e-06
ENSG00000196878	LAMB3	0.14943	7.84377e-06
ENSG00000146648	EGFR	0.23969	7.92173e-06
ENSG00000236924	AL162411	4.09007	8.03214e-06
ENSG00000008394	MGST1	2.81521	8.09185e-06
ENSG00000169599	NFU1	3.37848	8.50462e-06
ENSG00000165055	METTL2B	2.58588	8.5778e-06
ENSG00000164172	MOCS2	2.5593	8.59382e-06
ENSG00000153130	SCOC	2.56448	8.73593e-06
ENSG00000196498	NCOR2	0.0877083	8.80231e-06
ENSG00000175183	CSRP2	2.56147	8.81048e-06
ENSG00000055609	KMT2C	0.221271	8.92884e-06
ENSG00000140534	TICRR	0.195113	9.02847e-06
ENSG00000133710	SPINK5	0.209056	9.0298e-06
ENSG00000055950	MRPL43	4.25041	9.0497e-06
ENSG00000185088	RPS27L	2.7647	9.09771e-06
ENSG00000173064	HECTD4	0.151923	9.13181e-06
ENSG00000128731	HERC2	0.216317	9.21085e-06
ENSG00000087995	METTL2A	2.53121	9.32118e-06
ENSG00000054654	SYNE2	0.225992	9.50593e-06
ENSG00000151287	TEX30	2.77112	9.58562e-06
ENSG00000107281	NPDC1	8.50925e-05	9.67379e-06
ENSG00000140307	GTF2A2	2.83543	9.80748e-06
ENSG00000214881	TMEM14DP	22.2419	9.8123e-06
ENSG00000133112	TPT1	2.89746	1.06114e-05
ENSG00000138119	MYOF	0.24861	1.07084e-05
ENSG00000134982	APC	0.163721	1.08343e-05
ENSG00000114902	SPCS1	2.69946	1.08581e-05
ENSG00000162642	C1orf52	3.29771	1.0927e-05
ENSG00000204856	FAM216A	3.11606	1.09278e-05
ENSG00000118181	RPS25	2.39119	1.09726e-05
ENSG00000129559	NEDD8	2.40126	1.11806e-05
ENSG00000143106	PSMA5	2.57517	1.12355e-05
ENSG00000226084	AC113935	2.73273	1.12555e-05
ENSG00000112304	ACOT13	2.42807	1.12929e-05
ENSG00000147676	MAL2	4.34469	1.13188e-05
ENSG00000198034	RPS4X	2.40153	1.1393e-05
ENSG00000163362	INAVA	0.122457	1.14566e-05
ENSG00000116701	NCF2	7.61737	1.15895e-05
ENSG00000215695	RSC1A1	27.8027	1.16078e-05
ENSG00000136149	RPL13AP25	3.28486	1.16142e-05
ENSG00000221869	CEBPD	5.00525	1.16826e-05
ENSG00000069431	ABCC9	8.0519	1.17796e-05
ENSG00000228474	OST4	2.55765	1.1919e-05
ENSG00000084774	CAD	0.08509	1.22305e-05
ENSG00000256060	TRAPPC2B	4.70169	1.23814e-05
ENSG00000178127	NDUFV2	2.69315	1.24598e-05
ENSG00000065308	TRAM2	0.224838	1.2598e-05
ENSG00000119185	ITGB1BP1	2.61368	1.26521e-05
ENSG00000106615	RHEB	2.55837	1.2689e-05
ENSG00000167110	GOLGA2	0.190538	1.28172e-05
ENSG00000087302	RTRAF	2.45005	1.28705e-05
ENSG00000118680	MYL12B	2.51673	1.28797e-05
ENSG00000251257	AC010457	4.04124	1.30693e-05
ENSG00000105829	BET1	2.93276	1.3076e-05
ENSG00000153044	CENPH	3.31275	1.34097e-05
ENSG00000204899	MZT1	2.77048	1.36039e-05
ENSG00000235363	SNRPGP10	4.14323	1.37218e-05
ENSG00000196954	CASP4	2.49686	1.39517e-05
ENSG00000034510	TMSB10	2.40709	1.41492e-05
ENSG00000198231	DDX42	0.254197	1.41987e-05
ENSG00000167978	SRRM2	0.0963656	1.42789e-05
ENSG00000197958	RPL12	2.25251	1.43197e-05
ENSG00000111666	CHPT1	2.6917	1.43872e-05
ENSG00000168002	POLR2G	2.31194	1.44519e-05
ENSG00000196313	POM121	0.15106	1.44656e-05
ENSG00000112110	MRPL18	2.3056	1.45095e-05
ENSG00000234268	AP000936	4.5797	1.45148e-05
ENSG00000173230	GOLGB1	0.2304	1.46223e-05
ENSG00000090971	NAT14	7.4687e-05	1.46254e-05
ENSG00000165102	HGSNAT	0.170209	1.46531e-05
ENSG00000174437	ATP2A2	0.248544	1.46556e-05
ENSG00000182518	FAM104B	2.98222	1.50103e-05
ENSG00000233671	CENPNP1	28.6738	1.50832e-05
ENSG00000113734	BNIP1	2.86486	1.51055e-05
ENSG00000150316	CWC15	2.53798	1.51112e-05
ENSG00000254634	SMG1P6	5.26418	1.51719e-05
ENSG00000139641	ESYT1	0.208657	1.53771e-05
ENSG00000198265	HELZ	0.228581	1.56026e-05
ENSG00000170004	CHD3	0.213687	1.56164e-05
ENSG00000088387	DOCK9	0.241163	1.5679e-05
ENSG00000103121	CMC2	2.85296	1.57099e-05
ENSG00000068650	ATP11A	0.202781	1.58271e-05
ENSG00000070669	ASNS	2.67522	1.5985e-05
ENSG00000005483	KMT2E	0.238928	1.60986e-05
ENSG00000189376	C8orf76	4.0193	1.62041e-05
ENSG00000124172	ATP5F1E	2.3135	1.62326e-05
ENSG00000171421	MRPL36	2.42333	1.62738e-05
ENSG00000177675	CD163L1	5.10586	1.6665e-05
ENSG00000177084	POLE	0.19222	1.67523e-05
ENSG00000010278	CD9	2.21797	1.67704e-05
ENSG00000152102	FAM168B	0.0747576	1.70249e-05
ENSG00000106399	RPA3	2.34222	1.71578e-05
ENSG00000241431	RPL37P6	3.90364	1.72456e-05
ENSG00000164611	PTTG1	2.31203	1.727e-05
ENSG00000167702	KIFC2	0.000193929	1.75709e-05
ENSG00000048707	VPS13D	0.22897	1.76295e-05
ENSG00000278233	RNA5-8SN2	27.6434	1.77212e-05
ENSG00000139645	ANKRD52	0.12271	1.77627e-05
ENSG00000154518	ATP5MC3	2.30267	1.77681e-05
ENSG00000181555	SETD2	0.238416	1.8187e-05
ENSG00000265354	TIMM23	2.44749	1.8378e-05
ENSG00000139318	DUSP6	3.85486	1.83966e-05
ENSG00000203724	C1orf53	8.55219	1.8442e-05
ENSG00000184967	NOC4L	8.62609e-05	1.86047e-05
ENSG00000129460	NGDN	2.69479	1.87747e-05
ENSG00000262879	AC005670	0.131407	1.90746e-05
ENSG00000266088	AC004585	7.80132	1.94403e-05
ENSG00000079459	FDFT1	2.34196	1.97408e-05
ENSG00000137818	RPLP1	2.83354	1.97879e-05
ENSG00000147813	NAPRT	0.000124049	2.0098e-05
ENSG00000096092	TMEM14A	2.65569	2.03364e-05
ENSG00000166582	CENPV	2.26299	2.03513e-05
ENSG00000231721	LINC-PINT	4.11168	2.03847e-05
ENSG00000181061	HIGD1A	2.36834	2.07593e-05
ENSG00000249332	LINC02149	13.3175	2.0765e-05
ENSG00000198911	SREBF2	0.219386	2.09101e-05
ENSG00000196914	ARHGEF12	0.214742	2.1193e-05
ENSG00000051620	HEBP2	4.02457	2.13675e-05
ENSG00000154813	DPH3	2.51315	2.1398e-05
ENSG00000118640	VAMP8	2.1958	2.17211e-05
ENSG00000006652	IFRD1	2.60326	2.17884e-05
ENSG00000236682	MAP3K2-DT	3.74693	2.20015e-05
ENSG00000120885	CLU	0.243418	2.21034e-05
ENSG00000251349	MSANTD3-TMEFF1	0.000103401	2.21359e-05
ENSG00000182158	CREB3L2	0.220186	2.23992e-05
ENSG00000113721	PDGFRB	0.0269702	2.25125e-05
ENSG00000117298	ECE1	0.13356	2.2513e-05
ENSG00000138166	DUSP5	2.694	2.25408e-05
ENSG00000231312	MAP4K3-DT	4.03858	2.26642e-05
ENSG00000138326	RPS24	2.55786	2.28713e-05
ENSG00000131504	DIAPH1	0.256028	2.32807e-05
ENSG00000135940	COX5B	2.64215	2.35066e-05
ENSG00000155868	MED7	2.90256	2.37968e-05
ENSG00000244731	C4A	0.0197918	2.38216e-05
ENSG00000152767	FARP1	0.251518	2.41207e-05
ENSG00000101901	ALG13	2.68407	2.43705e-05
ENSG00000170584	NUDCD2	2.65892	2.47866e-05
ENSG00000005007	UPF1	0.120341	2.50693e-05
ENSG00000117118	SDHB	2.246	2.51377e-05
ENSG00000123200	ZC3H13	0.248626	2.53089e-05
ENSG00000146109	ABT1	2.79201	2.53559e-05
ENSG00000186352	ANKRD37	3.62574	2.54032e-05
ENSG00000107984	DKK1	2.63428	2.57439e-05
ENSG00000120675	DNAJC15	2.60359	2.62059e-05
ENSG00000133983	COX16	2.55041	2.64898e-05
ENSG00000089154	GCN1	0.188015	2.64909e-05
ENSG00000206538	VGLL3	0.239335	2.67621e-05
ENSG00000125691	RPL23	2.18651	2.72886e-05
ENSG00000167550	RHEBL1	4.40234	2.74944e-05
ENSG00000065518	NDUFB4	2.47719	2.77542e-05
ENSG00000183978	COA3	2.3279	2.78327e-05
ENSG00000149483	TMEM138	2.28631	2.82403e-05
ENSG00000279094	LINC01670	10315.6	2.88621e-05
ENSG00000181038	METTL23	2.68929	2.89395e-05
ENSG00000173546	CSPG4	0.106983	2.90538e-05
ENSG00000106803	SEC61B	2.33248	2.96083e-05
ENSG00000168137	SETD5	0.251669	3.00054e-05
ENSG00000170270	GON7	3.62137	3.01011e-05
ENSG00000010270	STARD3NL	2.48968	3.03113e-05
ENSG00000185842	DNAH14	2.87348	3.06839e-05
ENSG00000183337	BCOR	0.223384	3.06842e-05
ENSG00000129353	SLC44A2	0.169912	3.11033e-05
ENSG00000099995	SF3A1	0.227151	3.13745e-05
ENSG00000157106	SMG1	0.256172	3.15443e-05
ENSG00000167653	PSCA	0.0184614	3.16741e-05
ENSG00000067900	ROCK1	0.233121	3.17714e-05
ENSG00000160633	SAFB	0.258139	3.18463e-05
ENSG00000169230	PRELID1	2.27117	3.19827e-05
ENSG00000270276	H4C15	2.28648	3.21507e-05
ENSG00000131094	C1QL1	7.54431e-05	3.21787e-05
ENSG00000169714	CNBP	2.4584	3.23349e-05
ENSG00000102804	TSC22D1	2.20108	3.24204e-05
ENSG00000122711	SPINK4	8.22576	3.24343e-05
ENSG00000147130	ZMYM3	0.146095	3.31187e-05
ENSG00000223797	ENTPD3-AS1	4.354	3.37922e-05
ENSG00000101000	PROCR	2.23866	3.40982e-05
ENSG00000095319	NUP188	0.259439	3.44994e-05
ENSG00000122863	CHST3	0.234916	3.48248e-05
ENSG00000145425	RPS3A	3.23725	3.63095e-05
ENSG00000169019	COMMD8	2.87247	3.65453e-05
ENSG00000166441	RPL27A	2.16331	3.74661e-05
ENSG00000207513	RNU1-3	42.4892	3.80246e-05
ENSG00000138430	OLA1	2.38471	3.80862e-05
ENSG00000175215	CTDSP2	0.229771	3.8108e-05
ENSG00000029153	ARNTL2	2.66154	3.83178e-05
ENSG00000273760	AC245041	0.180223	3.84384e-05
ENSG00000284776	AL121900	3.70314e-05	3.85938e-05
ENSG00000172534	HCFC1	0.0963686	3.87381e-05
ENSG00000186185	KIF18B	0.0770527	3.93731e-05
ENSG00000258588	TRIM6-TRIM34	0.000234616	3.9398e-05
ENSG00000100350	FOXRED2	0.17089	3.94993e-05
ENSG00000164162	ANAPC10	3.60024	3.96578e-05
ENSG00000038382	TRIO	0.262034	3.97006e-05
ENSG00000173141	MRPL57	3.07592	4.00983e-05
ENSG00000149100	EIF3M	2.51461	4.03353e-05
ENSG00000233695	GAS6-AS1	0.0288823	4.03634e-05
ENSG00000130635	COL5A1	0.0343026	4.04069e-05
ENSG00000114209	PDCD10	2.60416	4.04099e-05
ENSG00000102897	LYRM1	2.80825	4.05535e-05
ENSG00000130770	ATP5IF1	2.30021	4.08229e-05
ENSG00000254959	INMT-MINDY4	3292.92	4.13862e-05
ENSG00000137812	KNL1	0.250886	4.17416e-05
ENSG00000160886	LY6K	2.33821	4.20912e-05
ENSG00000161980	POLR3K	2.23321	4.22209e-05
ENSG00000136521	NDUFB5	2.57257	4.25732e-05
ENSG00000175727	MLXIP	0.0719774	4.32246e-05
ENSG00000137692	DCUN1D5	2.59139	4.36911e-05
ENSG00000112096	SOD2	2.23875	4.44247e-05
ENSG00000121690	DEPDC7	2.4379	4.45513e-05
ENSG00000123545	NDUFAF4	2.79579	4.49236e-05
ENSG00000113732	ATP6V0E1	2.30426	4.55584e-05
ENSG00000268942	CKS1BP3	3.81167	4.61407e-05
ENSG00000182810	DDX28	2.61404	4.63963e-05
ENSG00000148396	SEC16A	0.217043	4.68351e-05
ENSG00000184634	MED12	0.12198	4.70566e-05
ENSG00000183604	SMG1P5	3.10563	4.75078e-05
ENSG00000115514	TXNDC9	2.47824	4.79021e-05
ENSG00000261221	ZNF865	0.000289724	4.79843e-05
ENSG00000204569	PPP1R10	0.241884	4.87295e-05
ENSG00000140374	ETFA	2.42611	4.93781e-05
ENSG00000134871	COL4A2	0.137189	4.96447e-05
ENSG00000235552	RPL6P27	2.1893	4.99882e-05
ENSG00000126226	PCID2	2.29427	5.06802e-05
ENSG00000161970	RPL26	2.60289	5.11969e-05
ENSG00000110852	CLEC2B	10.5311	5.15588e-05
ENSG00000112159	MDN1	0.26366	5.25756e-05
ENSG00000213757	RPS3AP20	5.23162	5.30332e-05
ENSG00000156171	DRAM2	2.44046	5.31105e-05
ENSG00000002834	LASP1	0.0667703	5.31362e-05
ENSG00000183696	UPP1	2.80717	5.32867e-05
ENSG00000226380	AC016831	10.6211	5.34829e-05
ENSG00000277791	PSMB3	2.68486	5.34893e-05
ENSG00000103657	HERC1	0.221498	5.38475e-05
ENSG00000175581	MRPL48	2.44394	5.41037e-05
ENSG00000123908	AGO2	0.256346	5.41866e-05
ENSG00000130939	UBE4B	0.266554	5.45205e-05
ENSG00000060762	MPC1	2.48102	5.48757e-05
ENSG00000198589	LRBA	0.235545	5.56214e-05
ENSG00000198722	UNC13B	0.238689	5.5692e-05
ENSG00000104671	DCTN6	2.29846	5.58235e-05
ENSG00000136930	PSMB7	2.07401	5.66861e-05
ENSG00000235912	AL031729	3.41139	5.67119e-05
ENSG00000170776	AKAP13	0.223687	5.70245e-05
ENSG00000106245	BUD31	2.38892	5.71634e-05
ENSG00000231991	ANXA2P2	2.16272	5.71657e-05
ENSG00000162385	MAGOH	2.26656	5.77771e-05
ENSG00000064393	HIPK2	0.169381	5.81133e-05
ENSG00000101928	MOSPD1	2.27345	5.86274e-05
ENSG00000179933	C14orf119	2.21372	5.8639e-05
ENSG00000103018	CYB5B	2.45637	5.87228e-05
ENSG00000151353	TMEM18	2.88524	5.9233e-05
ENSG00000131469	RPL27	2.47022	6.12545e-05
ENSG00000198223	CSF2RA	2.13551	6.12609e-05
ENSG00000117862	TXNDC12	2.30095	6.1777e-05
ENSG00000163528	CHCHD4	2.31974	6.17802e-05
ENSG00000054965	FAM168A	0.215419	6.24235e-05
ENSG00000167088	SNRPD1	2.19221	6.32794e-05
ENSG00000142396	ERVK3-1	2.09886	6.32846e-05
ENSG00000115008	IL1A	5.81703	6.38207e-05
ENSG00000075568	TMEM131	0.267787	6.427e-05
ENSG00000155368	DBI	2.04193	6.45837e-05
ENSG00000153201	RANBP2	0.265367	6.47342e-05
ENSG00000155957	TMBIM4	2.42776	6.56381e-05
ENSG00000137404	NRM	0.0296402	6.58585e-05
ENSG00000163283	ALPP	0.0243779	6.60419e-05
ENSG00000177000	MTHFR	0.108024	6.64995e-05
ENSG00000198015	MRPL42	2.31759	6.67373e-05
ENSG00000143382	ADAMTSL4	0.0477792	6.70705e-05
ENSG00000148908	RGS10	2.87754	6.77675e-05
ENSG00000255639	AC005833	0.000311791	6.78796e-05
ENSG00000273445	AC133644	32.7237	6.87288e-05
ENSG00000171612	SLC25A33	2.65235	6.87419e-05
ENSG00000139718	SETD1B	0.131308	6.90309e-05
ENSG00000088367	EPB41L1	0.264701	6.90502e-05
ENSG00000021355	SERPINB1	2.08779	6.95177e-05
ENSG00000126249	PDCD2L	3.81289	7.07781e-05
ENSG00000277363	SRCIN1	0.00104362	7.09676e-05
ENSG00000197603	CPLANE1	0.266654	7.18188e-05
ENSG00000130821	SLC6A8	0.189725	7.31852e-05
ENSG00000117543	DPH5	2.42116	7.32418e-05
ENSG00000141030	COPS3	2.32975	7.36072e-05
ENSG00000182774	RPS17	2.18982	7.36317e-05
ENSG00000104064	GABPB1	2.50749	7.37349e-05
ENSG00000116209	TMEM59	2.26577	7.37555e-05
ENSG00000136827	TOR1A	2.14935	7.38364e-05
ENSG00000123384	LRP1	0.0166965	7.41092e-05
ENSG00000111832	RWDD1	2.34823	7.53621e-05
ENSG00000238120	LINC01589	6.08884	7.567e-05
ENSG00000154229	PRKCA	0.273775	7.57807e-05
ENSG00000163993	S100P	3.22003	7.582e-05
ENSG00000210174	MT-TR	0.0988811	7.65912e-05
ENSG00000224543	SNRPGP15	4.59016	7.75437e-05
ENSG00000152700	SAR1B	2.34468	7.76285e-05
ENSG00000143442	POGZ	0.227836	7.76409e-05
ENSG00000128951	DUT	2.47734	7.80556e-05
ENSG00000131747	TOP2A	0.270996	7.81714e-05
ENSG00000141027	NCOR1	0.275821	7.84031e-05
ENSG00000243317	STMP1	2.34814	7.88643e-05
ENSG00000224389	C4B	0.022588	7.89199e-05
ENSG00000272888	LINC01578	2.42502	7.94668e-05
ENSG00000132688	NES	0.1089	7.95204e-05
ENSG00000090263	MRPS33	2.75257	8.04705e-05
ENSG00000142303	ADAMTS10	0.0301231	8.07984e-05
ENSG00000196262	PPIA	2.04965	8.09531e-05
ENSG00000120727	PAIP2	2.25809	8.1086e-05
ENSG00000185641	AC034236	3.32009	8.12062e-05
ENSG00000233954	UQCRHL	2.5048	8.12913e-05
ENSG00000168917	SLC35G2	2.84369	8.16168e-05
ENSG00000077235	GTF3C1	0.199162	8.29119e-05
ENSG00000155329	ZCCHC10	2.85006	8.31291e-05
ENSG00000103257	SLC7A5	0.142989	8.32617e-05
ENSG00000104728	ARHGEF10	0.086787	8.33038e-05
ENSG00000125107	CNOT1	0.27989	8.38144e-05
ENSG00000128298	BAIAP2L2	0.000205728	8.38429e-05
ENSG00000197265	GTF2E2	2.48002	8.4496e-05
ENSG00000162641	AKNAD1	6.24308	8.52234e-05
ENSG00000168077	SCARA3	0.0744882	8.58098e-05
ENSG00000230629	RPS23P8	4.22746	8.58589e-05
ENSG00000106028	SSBP1	2.39336	8.59113e-05
ENSG00000120437	ACAT2	2.06369	8.59572e-05
ENSG00000116127	ALMS1	0.25266	8.61974e-05
ENSG00000147400	CETN2	2.38137	8.62822e-05
ENSG00000233559	LINC00513	8.00258	8.63269e-05
ENSG00000156467	UQCRB	2.32482	8.85298e-05
ENSG00000101191	DIDO1	0.268308	8.85702e-05
ENSG00000143256	PFDN2	2.03884	8.86066e-05
ENSG00000138688	KIAA1109	0.244928	8.86508e-05
ENSG00000170100	ZNF778	0.0842123	8.93378e-05
ENSG00000187498	COL4A1	0.16944	9.10241e-05
ENSG00000131475	VPS25	2.08105	9.12076e-05
ENSG00000135046	ANXA1	2.24819	9.18147e-05
ENSG00000153037	SRP19	2.33238	9.23582e-05
ENSG00000164978	NUDT2	2.49332	9.23812e-05
ENSG00000186174	BCL9L	0.0910898	9.3477e-05
ENSG00000178053	MLF1	2.63668	9.36996e-05
ENSG00000099958	DERL3	0.000414814	9.41975e-05
ENSG00000086189	DIMT1	2.45286	9.46578e-05
ENSG00000134049	IER3IP1	2.36142	9.61744e-05
ENSG00000173706	HEG1	0.165957	9.64581e-05
ENSG00000080854	IGSF9B	0.0803477	9.70934e-05
ENSG00000009954	BAZ1B	0.285878	9.82564e-05
ENSG00000143942	CHAC2	2.76626	9.84588e-05
ENSG00000079385	CEACAM1	6.39222	0.000100001
ENSG00000099783	HNRNPM	0.289833	0.000100932
ENSG00000179195	ZNF664	0.281115	0.000100934
ENSG00000182718	ANXA2	2.05531	0.000101205
ENSG00000152240	HAUS1	2.41057	0.000101326
ENSG00000169136	ATF5	0.0283169	0.000101339
ENSG00000114023	FAM162A	2.10522	0.000101536
ENSG00000184047	DIABLO	2.1376	0.000101746
ENSG00000205542	TMSB4X	1.99602	0.000102011
ENSG00000237190	CDKN2AIPNL	2.20764	0.000103395
ENSG00000188612	SUMO2	2.09381	0.000103537
ENSG00000139613	SMARCC2	0.276793	0.00010408
ENSG00000052802	MSMO1	2.11069	0.000104199
ENSG00000213189	BTF3L4P2	3.93693	0.000105084
ENSG00000196712	NF1	0.26701	0.000105208
ENSG00000126749	EMG1	2.07156	0.000105612
ENSG00000236618	PITPNA-AS1	5.62416	0.000105636
ENSG00000182004	SNRPE	2.27432	0.000105795
ENSG00000164520	RAET1E	4.49878	0.000105859
ENSG00000114270	COL7A1	0.052197	0.000107415
ENSG00000065060	UHRF1BP1	0.274696	0.000107904
ENSG00000225383	SFTA1P	7.13914	0.000107977
ENSG00000127337	YEATS4	2.52195	0.00010821
ENSG00000210184	MT-TS2	0.116333	0.000109022
ENSG00000089280	FUS	0.278158	0.000110133
ENSG00000119048	UBE2B	2.40228	0.000110192
ENSG00000023572	GLRX2	2.23564	0.00011042
ENSG00000240344	PPIL3	2.35436	0.000111117
ENSG00000151208	DLG5	0.171675	0.000111157
ENSG00000163297	ANTXR2	2.81351	0.000111328
ENSG00000198420	TCAF1	0.204659	0.000111528
ENSG00000224470	ATXN1L	0.275565	0.000111676
ENSG00000137642	SORL1	0.0866063	0.000112183
ENSG00000174233	ADCY6	0.0955622	0.000112589
ENSG00000234155	LINC02535	20.7797	0.000112734
ENSG00000164151	ICE1	0.283498	0.000113276
ENSG00000178429	RPS3AP5	3.94317	0.00011363
ENSG00000132854	KANK4	0.12989	0.000114457
ENSG00000174173	TRMT10C	2.31643	0.000115345
ENSG00000276550	HERC2P2	0.253699	0.000115763
ENSG00000151500	THYN1	2.16486	0.000116134
ENSG00000262877	AC110285	0.000205811	0.000116281
ENSG00000138777	PPA2	2.25408	0.000116988
ENSG00000136897	MRPL50	2.34868	0.000117284
ENSG00000111335	OAS2	7.37683	0.000117548
ENSG00000269729	AC006262	7.08268	0.000117963
ENSG00000084072	PPIE	1.98046	0.000118012
ENSG00000198843	SELENOT	2.51104	0.000118596
ENSG00000198574	SH2D1B	15.9359	0.000118793
ENSG00000143158	MPC2	2.45512	0.000119529
ENSG00000210164	MT-TG	0.108614	0.00012053
ENSG00000171155	C1GALT1C1	5.57737	0.000122339
ENSG00000164190	NIPBL	0.274374	0.000123156
ENSG00000009413	REV3L	0.220214	0.000124107
ENSG00000143368	SF3B4	0.186939	0.000124406
ENSG00000088986	DYNLL1	2.11404	0.000124802
ENSG00000101204	CHRNA4	0.00153275	0.000125803
ENSG00000146054	TRIM7	2.85662	0.000125813
ENSG00000180233	ZNRF2	2.70794	0.000126169
ENSG00000214046	SMIM7	2.32332	0.00012786
ENSG00000166797	CIAO2A	2.34322	0.000128658
ENSG00000182871	COL18A1	0.00116501	0.000131243
ENSG00000140939	NOL3	0.0548067	0.000132027
ENSG00000081052	COL4A4	0.189877	0.000132189
ENSG00000164111	ANXA5	2.14026	0.000132802
ENSG00000106305	AIMP2	2.04421	0.000132945
ENSG00000147533	GOLGA7	2.1641	0.00013474
ENSG00000003436	TFPI	2.23537	0.000134926
ENSG00000196562	SULF2	0.203198	0.000134928
ENSG00000197223	C1D	3.1577	0.000135075
ENSG00000226781	TBCAP1	4.4394	0.000135636
ENSG00000088766	CRLS1	2.48287	0.000135885
ENSG00000128510	CPA4	0.268654	0.000136316
ENSG00000005075	POLR2J	2.09626	0.000136795
ENSG00000174282	ZBTB4	0.233881	0.000136888
ENSG00000164266	SPINK1	6.14259	0.000136957
ENSG00000140905	GCSH	2.30195	0.000137009
ENSG00000102287	GABRE	0.284096	0.000137106
ENSG00000107863	ARHGAP21	0.26095	0.000137869
ENSG00000162745	OLFML2B	0.0358911	0.000138879
ENSG00000253683	AC027309	3.07892	0.000139547
ENSG00000112312	GMNN	2.59153	0.000139556
ENSG00000058799	YIPF1	2.32557	0.000139954
ENSG00000088726	TMEM40	4.23758	0.000139979
ENSG00000153317	ASAP1	0.275424	0.000141935
ENSG00000100209	HSCB	3.12739	0.000142118
ENSG00000158716	DUSP23	3.49588	0.00014283
ENSG00000273841	TAF9	2.25414	0.000143482
ENSG00000076344	RGS11	0.000699522	0.00014419
ENSG00000155959	VBP1	2.48829	0.00014422
ENSG00000163950	SLBP	2.14828	0.000145209
ENSG00000124659	TBCC	2.67256	0.00014535
ENSG00000198646	NCOA6	0.189434	0.000146471
ENSG00000258289	CHURC1	2.33577	0.000146955
ENSG00000087274	ADD1	0.252709	0.000148934
ENSG00000006327	TNFRSF12A	0.0310756	0.000149076
ENSG00000112306	RPS12	1.93576	0.000151084
ENSG00000111845	PAK1IP1	2.26745	0.000151399
ENSG00000150593	PDCD4	0.2792	0.000151526
ENSG00000157216	SSBP3	0.159297	0.000151582
ENSG00000214784	RPS3AP21	4.87791	0.00015206
ENSG00000062716	VMP1	2.29192	0.00015254
ENSG00000260176	AC141586	8.6822e-05	0.000152645
ENSG00000126267	COX6B1	2.36743	0.000152735
ENSG00000103111	MON1B	0.216271	0.00015404
ENSG00000134247	PTGFRN	0.279776	0.000154931
ENSG00000049167	ERCC8	2.6819	0.000155222
ENSG00000241973	PI4KA	0.193433	0.000155403
ENSG00000187118	CMC1	2.64688	0.000157195
ENSG00000105171	POP4	2.17632	0.000158453
ENSG00000214694	ARHGEF33	4.98436	0.000158829
ENSG00000115904	SOS1	0.277079	0.000158872
ENSG00000126001	CEP250	0.186009	0.000159008
ENSG00000106078	COBL	0.200246	0.000159741
ENSG00000198960	ARMCX6	3.07069	0.000161066
ENSG00000167985	SDHAF2	2.20098	0.000161112
ENSG00000122406	RPL5	2.08086	0.000161575
ENSG00000128699	ORMDL1	2.29697	0.000161947
ENSG00000285875	AL035446	4.69917	0.000162871
ENSG00000224846	NQO2-AS1	6.47414	0.000165107
ENSG00000213199	ASIC3	0.000446262	0.000165792
ENSG00000152253	SPC25	2.55664	0.000166367
ENSG00000173473	SMARCC1	0.294238	0.000167177
ENSG00000197312	DDI2	0.246246	0.000167743
ENSG00000131100	ATP6V1E1	2.03323	0.000167981
ENSG00000158122	PRXL2C	2.47554	0.000168361
ENSG00000153815	CMIP	0.13793	0.000168629
ENSG00000142168	SOD1	2.08734	0.000169309
ENSG00000164587	RPS14	1.9077	0.000169659
ENSG00000166794	PPIB	2.03308	0.000170256
ENSG00000125445	MRPS7	1.99176	0.000170411
ENSG00000168453	HR	0.059035	0.000171536
ENSG00000126351	THRA	0.158451	0.000173981
ENSG00000000419	DPM1	2.25472	0.000174348
ENSG00000131373	HACL1	2.24182	0.000174448
ENSG00000277694	AC004079	2.9341	0.000174949
ENSG00000231185	SPRY4-AS1	10.2647	0.000175071
ENSG00000122257	RBBP6	0.291876	0.000175686
ENSG00000100285	NEFH	0.136029	0.00017658
ENSG00000135002	RFK	2.25208	0.000176647
ENSG00000214413	BBIP1	2.58987	0.000177046
ENSG00000137288	UQCC2	2.2039	0.000179681
ENSG00000131203	IDO1	10.7101	0.000180035
ENSG00000253270	AC090541	11.2109	0.000180044
ENSG00000177889	UBE2N	2.22126	0.000181775
ENSG00000173540	GMPPB	0.0493647	0.000181924
ENSG00000117395	EBNA1BP2	1.91865	0.00018204
ENSG00000109113	RAB34	2.02696	0.000182481
ENSG00000223829	AC004870	4.0454	0.000186164
ENSG00000129625	REEP5	2.04188	0.000186873
ENSG00000140395	WDR61	2.06258	0.000187794
ENSG00000075151	EIF4G3	0.287959	0.00018799
ENSG00000166226	CCT2	2.03186	0.000189779
ENSG00000106261	ZKSCAN1	0.266469	0.00018995
ENSG00000131981	LGALS3	2.18211	0.000190539
ENSG00000132646	PCNA	2.16169	0.00019098
ENSG00000205726	ITSN1	0.281137	0.000192201
ENSG00000160563	MED27	2.10727	0.000193697
ENSG00000266472	MRPS21	1.91769	0.000194384
ENSG00000076043	REXO2	2.2151	0.000195049
ENSG00000183765	CHEK2	2.28588	0.000196837
ENSG00000188636	RTL6	0.244902	0.000197701
ENSG00000233369	GTF2IP4	0.28958	0.00019836
ENSG00000139514	SLC7A1	0.26796	0.000199094
ENSG00000136444	RSAD1	5.87709	0.000199146
ENSG00000154122	ANKH	0.271639	0.000199785
ENSG00000139116	KIF21A	0.281317	0.000200832
ENSG00000134330	IAH1	2.15544	0.000200863
ENSG00000217130	AL139100	3.40717	0.000201104
ENSG00000070501	POLB	2.45817	0.000202152
ENSG00000047410	TPR	0.295403	0.000202522
ENSG00000111684	LPCAT3	0.235458	0.000202943
ENSG00000138778	CENPE	0.225112	0.000203326
ENSG00000075188	NUP37	2.02858	0.000203543
ENSG00000100558	PLEK2	2.97929	0.000203578
ENSG00000091136	LAMB1	0.300028	0.000204227
ENSG00000165898	ISCA2	2.94409	0.000208251
ENSG00000203778	FAM229B	3.79119	0.000208608
ENSG00000136715	SAP130	0.264574	0.000209364
ENSG00000165671	NSD1	0.248433	0.000209423
ENSG00000162104	ADCY9	0.165303	0.000210437
ENSG00000134717	BTF3L4	2.57675	0.000214053
ENSG00000147604	RPL7	2.18465	0.000214172
ENSG00000120708	TGFBI	0.293422	0.000215003
ENSG00000121774	KHDRBS1	0.292733	0.000215419
ENSG00000188242	PP7080	13.6265	0.000215808
ENSG00000139725	RHOF	0.0561834	0.000216707
ENSG00000013441	CLK1	2.16567	0.00021706
ENSG00000214485	RPL7P1	2.24795	0.000217578
ENSG00000100526	CDKN3	2.51021	0.000218179
ENSG00000171295	ZNF440	0.105287	0.000220425
ENSG00000121753	ADGRB2	0.0252029	0.000221876
ENSG00000075089	ACTR6	2.23707	0.000222171
ENSG00000101096	NFATC2	0.152347	0.000222241
ENSG00000183549	ACSM5	24.6504	0.000222824
ENSG00000138785	INTS12	2.3232	0.000225521
ENSG00000204392	LSM2	1.96031	0.000226787
ENSG00000105953	OGDH	0.200691	0.000228557
ENSG00000142676	RPL11	1.89991	0.00022871
ENSG00000050165	DKK3	5.97565	0.000229607
ENSG00000141428	C18orf21	2.8533	0.000233074
ENSG00000117748	RPA2	1.96563	0.000233595
ENSG00000196636	SDHAF3	2.5085	0.000234066
ENSG00000113845	TIMMDC1	2.0555	0.000235171
ENSG00000143126	CELSR2	0.0914969	0.00023524
ENSG00000115414	FN1	0.243468	0.000235555
ENSG00000131473	ACLY	0.287305	0.00023646
ENSG00000196352	CD55	1.96939	0.000237902
ENSG00000186260	MRTFB	0.208117	0.000238337
ENSG00000250317	SMIM20	2.95098	0.000239097
ENSG00000087087	SRRT	0.21851	0.00023962
ENSG00000129116	PALLD	0.287175	0.000244415
ENSG00000100888	CHD8	0.282014	0.000245163
ENSG00000112414	ADGRG6	0.290984	0.00024564
ENSG00000100528	CNIH1	2.30193	0.000246941
ENSG00000133321	PLAAT4	7.37284	0.000249133
ENSG00000184752	NDUFA12	2.20024	0.000249205
ENSG00000168159	RNF187	0.0737037	0.000252999
ENSG00000104408	EIF3E	2.10312	0.000253272
ENSG00000116288	PARK7	1.87536	0.000253747
ENSG00000254999	BRK1	1.89329	0.000254483
ENSG00000128789	PSMG2	2.20667	0.000254846
ENSG00000198612	COPS8	2.10382	0.000255878
ENSG00000165264	NDUFB6	2.41814	0.000256931
ENSG00000102393	GLA	2.05422	0.000257418
ENSG00000182253	SYNM	0.219582	0.000257734
ENSG00000183495	EP400	0.220859	0.000258443
ENSG00000140526	ABHD2	0.273873	0.000260931
ENSG00000149311	ATM	0.283206	0.000262245
ENSG00000242571	RPL21P11	6.58938	0.000263532
ENSG00000172301	COPRS	2.10636	0.000264193
ENSG00000188766	SPRED3	0.0377008	0.000265146
ENSG00000196072	BLOC1S2	2.35813	0.000267696
ENSG00000198752	CDC42BPB	0.233588	0.000268456
ENSG00000147889	CDKN2A	2.0212	0.000270566
ENSG00000124570	SERPINB6	1.93707	0.000271545
ENSG00000166451	CENPN	1.99143	0.000272527
ENSG00000128590	DNAJB9	2.89221	0.000272613
ENSG00000103335	PIEZO1	0.184419	0.000272689
ENSG00000180357	ZNF609	0.192269	0.00027319
ENSG00000143353	LYPLAL1	2.88566	0.0002734
ENSG00000140280	LYSMD2	4.01907	0.000277993
ENSG00000159140	SON	0.303629	0.00027871
ENSG00000117450	PRDX1	1.99241	0.000278885
ENSG00000096433	ITPR3	0.153086	0.000279666
ENSG00000138175	ARL3	2.04196	0.000281485
ENSG00000124942	AHNAK	0.0411199	0.000281872
ENSG00000285906	AC083855	4.77794	0.000282353
ENSG00000253796	AC104248	8.64737	0.000285323
ENSG00000238142	BX284668	5.02953	0.000285415
ENSG00000217716	RPS10P3	4.04641	0.000286397
ENSG00000204291	COL15A1	0.0246745	0.000287007
ENSG00000230606	AC092683	0.0889901	0.000287423
ENSG00000134851	TMEM165	1.90606	0.00028743
ENSG00000196924	FLNA	0.0646489	0.000287655
ENSG00000153233	PTPRR	5.12898	0.000292647
ENSG00000173436	MICOS10	2.08677	0.000295426
ENSG00000112996	MRPS30	2.13756	0.000295671
ENSG00000099381	SETD1A	0.0834286	0.000298559
ENSG00000222042	AP001341	22.2971	0.000298931
ENSG00000213246	SUPT4H1	1.96909	0.000298996
ENSG00000127463	EMC1	0.272182	0.000301664
ENSG00000164751	PEX2	2.77845	0.000301926
ENSG00000074755	ZZEF1	0.220863	0.000302877
ENSG00000114857	NKTR	0.199354	0.000303231
ENSG00000143799	PARP1	0.304606	0.000303612
ENSG00000120533	ENY2	2.08875	0.000304176
ENSG00000138185	ENTPD1	0.15636	0.000304586
ENSG00000103512	NOMO1	0.291729	0.000305598
ENSG00000118939	UCHL3	2.11853	0.000305787
ENSG00000251095	AC093866	0.09561	0.000306434
ENSG00000115159	GPD2	0.288646	0.000306976
ENSG00000066230	SLC9A3	0.025898	0.000307638
ENSG00000257636	G2E3-AS1	7.16549	0.000310238
ENSG00000137822	TUBGCP4	0.231665	0.000310936
ENSG00000210176	MT-TH	0.133537	0.000311704
ENSG00000122644	ARL4A	2.20887	0.00031193
ENSG00000134369	NAV1	0.152492	0.000312368
ENSG00000101350	KIF3B	0.306169	0.000314001
ENSG00000090863	GLG1	0.305025	0.000314313
ENSG00000133818	RRAS2	2.76085	0.000314676
ENSG00000058668	ATP2B4	0.26812	0.000314979
ENSG00000148843	PDCD11	0.262914	0.000315563
ENSG00000124593	AL365205	2.47921	0.000318082
ENSG00000254996	ANKHD1-EIF4EBP3	0.219037	0.000318771
ENSG00000240509	RPL34P18	4.68148	0.000320306
ENSG00000120800	UTP20	0.304308	0.000320378
ENSG00000188342	GTF2F2	2.14062	0.000321419
ENSG00000166803	PCLAF	2.02756	0.00032255
ENSG00000141456	PELP1	0.0921092	0.000323987
ENSG00000085224	ATRX	0.290729	0.000325195
ENSG00000130254	SAFB2	0.234154	0.000326415
ENSG00000187605	TET3	0.210494	0.00032801
ENSG00000123130	ACOT9	1.94849	0.000329001
ENSG00000269586	CT45A10	2.59361	0.000331445
ENSG00000135404	CD63	1.84122	0.000332398
ENSG00000150347	ARID5B	0.28639	0.000332433
ENSG00000277053	GTF2IP1	0.302857	0.000333427
ENSG00000145741	BTF3	2.15212	0.000335383
ENSG00000115977	AAK1	0.263073	0.000335624
ENSG00000204196	RPL12P16	3.12652	0.000335975
ENSG00000011304	PTBP1	0.193748	0.000336672
ENSG00000113312	TTC1	1.89738	0.000338466
ENSG00000127914	AKAP9	0.247193	0.000340271
ENSG00000185215	TNFAIP2	0.0800828	0.000340688
ENSG00000254536	AL360181	10.1617	0.000343133
ENSG00000160877	NACC1	0.207857	0.000345801
ENSG00000142949	PTPRF	0.118237	0.00034603
ENSG00000136950	ARPC5L	1.85818	0.000347546
ENSG00000143933	CALM2	2.09374	0.000349107
ENSG00000182670	TTC3	0.291751	0.000349649
ENSG00000271503	CCL5	8.0453	0.000349865
ENSG00000166004	CEP295	0.305877	0.000352522
ENSG00000228007	AC011933	6.83512	0.000353028
ENSG00000168488	ATXN2L	0.213855	0.000357656
ENSG00000163286	ALPG	0.0201542	0.000357925
ENSG00000176986	SEC24C	0.316244	0.000359666
ENSG00000177463	NR2C2	0.240021	0.000361835
ENSG00000100632	ERH	1.94418	0.000362138
ENSG00000197894	ADH5	1.84607	0.000362557
ENSG00000241494	AL355032	3.88437	0.000365043
ENSG00000205534	SMG1P2	2.52532	0.000365945
ENSG00000175220	ARHGAP1	0.108242	0.000366326
ENSG00000273338	AC103591	8.99336	0.000367543
ENSG00000120992	LYPLA1	2.20882	0.000370421
ENSG00000253368	TRNP1	3.47562	0.00037056
ENSG00000119801	YPEL5	2.62284	0.000371611
ENSG00000242147	LASTR	4.24057	0.000371625
ENSG00000186666	BCDIN3D	2.58949	0.000375881
ENSG00000256053	COA8	2.41	0.000376713
ENSG00000111602	TIMELESS	0.280665	0.000376819
ENSG00000099331	MYO9B	0.161759	0.000378032
ENSG00000175324	LSM1	2.35766	0.000378349
ENSG00000146386	ABRACL	3.10547	0.00037986
ENSG00000168014	C2CD3	0.294412	0.000380074
ENSG00000151835	SACS	0.187122	0.000381179
ENSG00000115677	HDLBP	0.294971	0.000383073
ENSG00000186635	ARAP1	0.150338	0.00038763
ENSG00000154079	SDHAF4	3.80165	0.000387782
ENSG00000109111	SUPT6H	0.26075	0.000388399
ENSG00000233045	RPL15P5	4.4977	0.000389398
ENSG00000078804	TP53INP2	0.110332	0.000391486
ENSG00000126698	DNAJC8	1.93053	0.00039274
ENSG00000100564	PIGH	3.11728	0.000395526
ENSG00000069509	FUNDC1	2.22367	0.000399994
ENSG00000153071	DAB2	0.313188	0.000400045
ENSG00000103222	ABCC1	0.173483	0.000402377
ENSG00000137168	PPIL1	1.92617	0.000406417
ENSG00000110536	PTPMT1	1.80693	0.000406929
ENSG00000165124	SVEP1	0.16416	0.000408475
ENSG00000100911	PSME2	1.85	0.000409841
ENSG00000115947	ORC4	2.18639	0.000411439
ENSG00000235162	C12orf75	3.35554	0.000412784
ENSG00000159840	ZYX	0.0896572	0.000415131
ENSG00000271133	AC004130	5.58563	0.000417287
ENSG00000164109	MAD2L1	2.33487	0.000420436
ENSG00000147684	NDUFB9	1.95678	0.000423098
ENSG00000169021	UQCRFS1	1.95943	0.000423353
ENSG00000115760	BIRC6	0.302377	0.000423761
ENSG00000125870	SNRPB2	2.11211	0.000427602
ENSG00000129757	CDKN1C	2.03734	0.000428621
ENSG00000257315	ZBED6	3.63092	0.000428921
ENSG00000089289	IGBP1	1.86718	0.000430656
ENSG00000175606	TMEM70	2.4248	0.000434277
ENSG00000109536	FRG1	2.21371	0.000436155
ENSG00000198898	CAPZA2	2.36418	0.00043651
ENSG00000116128	BCL9	0.171274	0.000441582
ENSG00000127616	SMARCA4	0.15431	0.000445075
ENSG00000215182	MUC5AC	0.0333729	0.000447097
ENSG00000125966	MMP24	0.0760643	0.000447235
ENSG00000100744	GSKIP	2.82543	0.000447957
ENSG00000105825	TFPI2	2.409	0.000449556
ENSG00000196159	FAT4	0.138836	0.000452853
ENSG00000135185	TMEM243	2.32832	0.000453391
ENSG00000166452	AKIP1	2.06531	0.000455971
ENSG00000116251	RPL22	2.11219	0.000458188
ENSG00000140990	NDUFB10	1.91043	0.000461311
ENSG00000140829	DHX38	0.181516	0.00046174
ENSG00000203760	CENPW	2.14007	0.000461911
ENSG00000169288	MRPL1	2.58122	0.000462448
ENSG00000197061	H4C3	6.32516	0.00046741
ENSG00000228929	RPS13P2	3.75088	0.000468327
ENSG00000230234	AL162582	4.59499	0.000468669
ENSG00000198841	KTI12	2.45751	0.000470739
ENSG00000158710	TAGLN2	0.111803	0.000472792
ENSG00000158402	CDC25C	2.29781	0.000475661
ENSG00000179869	ABCA13	0.116954	0.000477104
ENSG00000115758	ODC1	1.85228	0.00047901
ENSG00000185608	MRPL40	1.85733	0.000479097
ENSG00000118922	KLF12	0.194157	0.000479697
ENSG00000124486	USP9X	0.304256	0.000479989
ENSG00000140836	ZFHX3	0.272771	0.000480233
ENSG00000077097	TOP2B	0.304777	0.000482684
ENSG00000122687	MRM2	0.0185337	0.000483724
ENSG00000073060	SCARB1	0.140118	0.000484343
ENSG00000143624	INTS3	0.291112	0.000485912
ENSG00000158195	WASF2	0.315627	0.000486759
ENSG00000220842	RPL21P16	2.33604	0.00048678
ENSG00000126709	IFI6	7.66272	0.000487177
ENSG00000122034	GTF3A	1.94614	0.000491743
ENSG00000213676	ATF6B	0.1706	0.000493874
ENSG00000141698	NT5C3B	2.18766	0.00049855
ENSG00000103549	RNF40	0.100611	0.000500917
ENSG00000097007	ABL1	0.195975	0.000504747
ENSG00000107581	EIF3A	0.324052	0.000504962
ENSG00000137720	C11orf1	2.73493	0.000505711
ENSG00000177556	ATOX1	2.7736	0.000507267
ENSG00000124787	RPP40	2.5938	0.00050811
ENSG00000198793	MTOR	0.307221	0.000511735
ENSG00000151876	FBXO4	2.0936	0.000517256
ENSG00000116984	MTR	0.291964	0.000519139
ENSG00000165458	INPPL1	0.212114	0.00051917
ENSG00000137486	ARRB1	0.236005	0.000521036
ENSG00000120860	WASHC3	2.46376	0.000524155
ENSG00000284968	AC093827	0.028587	0.000528999
ENSG00000127125	PPCS	2.23592	0.000537692
ENSG00000137868	STRA6	0.102306	0.000537826
ENSG00000090857	PDPR	0.282341	0.000538808
ENSG00000114784	EIF1B	2.04675	0.000544099
ENSG00000031691	CENPQ	2.24839	0.000548717
ENSG00000125844	RRBP1	0.22915	0.000549846
ENSG00000129084	PSMA1	2.09984	0.000551074
ENSG00000102144	PGK1	1.77904	0.000552018
ENSG00000179023	KLHDC7A	0.091804	0.000552736
ENSG00000180822	PSMG4	3.01027	0.000554788
ENSG00000100532	CGRRF1	3.39169	0.000556577
ENSG00000108797	CNTNAP1	0.0872346	0.000558108
ENSG00000074319	TSG101	1.8244	0.000558195
ENSG00000135476	ESPL1	0.12207	0.000560778
ENSG00000227615	AP001324	2.54972	0.000560809
ENSG00000112335	SNX3	2.34215	0.000562398
ENSG00000263001	GTF2I	0.305829	0.000563131
ENSG00000198056	PRIM1	2.0621	0.000568958
ENSG00000129562	DAD1	1.81891	0.000569441
ENSG00000128463	EMC4	2.03612	0.000572061
ENSG00000189339	SLC35E2B	0.204187	0.000573786
ENSG00000168288	MMADHC	2.0316	0.00057394
ENSG00000184517	ZFP1	3.06086	0.000575445
ENSG00000105323	HNRNPUL1	0.242671	0.000576552
ENSG00000185721	DRG1	1.8339	0.000581375
ENSG00000081087	OSTM1	2.27369	0.000586152
ENSG00000196205	EEF1A1P5	1.84043	0.000586386
ENSG00000187164	SHTN1	0.285046	0.000586581
ENSG00000133641	C12orf29	2.53799	0.000587538
ENSG00000253352	TUG1	0.304516	0.000587631
ENSG00000126012	KDM5C	0.219567	0.000595003
ENSG00000113460	BRIX1	1.93605	0.000596769
ENSG00000198856	OSTC	1.96343	0.000597509
ENSG00000124177	CHD6	0.285471	0.00059824
ENSG00000250697	AC010343	6.71714	0.000599108
ENSG00000165502	RPL36AL	1.8384	0.000599331
ENSG00000178913	TAF7	1.85205	0.000607212
ENSG00000175265	GOLGA8A	0.312984	0.000608919
ENSG00000134001	EIF2S1	1.9574	0.000619795
ENSG00000104047	DTWD1	1.9605	0.000623082
ENSG00000188738	FSIP2	0.0671612	0.000623478
ENSG00000077684	JADE1	0.221629	0.000627998
ENSG00000165669	FAM204A	2.02237	0.000628476
ENSG00000165637	VDAC2	2.11982	0.000629251
ENSG00000213741	RPS29	2.37209	0.000629592
ENSG00000277701	AC159540	0.09028	0.000631352
ENSG00000248278	SUMO2P17	12.2601	0.00063311
ENSG00000182712	CMC4	2.71496	0.000634185
ENSG00000160294	MCM3AP	0.295099	0.000634283
ENSG00000141867	BRD4	0.254557	0.000634392
ENSG00000048162	NOP16	1.83813	0.000636712
ENSG00000282034	AC106886	0.0487102	0.000650762
ENSG00000095794	CREM	2.63155	0.000651207
ENSG00000163348	PYGO2	0.273404	0.000651362
ENSG00000117632	STMN1	1.92822	0.000653414
ENSG00000275216	AL161431	0.314076	0.000654705
ENSG00000061794	MRPS35	1.9771	0.000654936
ENSG00000015475	BID	2.11612	0.000663733
ENSG00000156110	ADK	1.97147	0.000665788
ENSG00000226525	RPS7P10	3.51272	0.000671624
ENSG00000118515	SGK1	1.78183	0.000672756
ENSG00000267076	CCDC58P3	6.86237	0.000678572
ENSG00000147144	CCDC120	0.185717	0.000678773
ENSG00000170855	TRIAP1	1.97328	0.000679221
ENSG00000138663	COPS4	2.00253	0.000682017
ENSG00000004399	PLXND1	0.135837	0.000683355
ENSG00000213906	LTB4R2	0.0666751	0.000686551
ENSG00000111816	FRK	0.260748	0.000689678
ENSG00000129250	KIF1C	0.207983	0.000694828
ENSG00000115464	USP34	0.311827	0.000697526
ENSG00000019549	SNAI2	2.49429	0.000699223
ENSG00000165704	HPRT1	1.99531	0.000701342
ENSG00000205336	ADGRG1	0.0877605	0.000702869
ENSG00000154640	BTG3	2.23115	0.000703851
ENSG00000073756	PTGS2	2.56931	0.000705335
ENSG00000128272	ATF4	2.36907	0.00070648
ENSG00000204469	PRRC2A	0.0866205	0.000707671
ENSG00000132613	MTSS2	0.118531	0.000718974
ENSG00000111206	FOXM1	0.227874	0.000728476
ENSG00000132429	POPDC3	4.25382	0.000728613
ENSG00000214194	SMIM30	2.2995	0.000735538
ENSG00000150760	DOCK1	0.288709	0.000735713
ENSG00000170222	ADPRM	3.97116	0.000742161
ENSG00000174132	FAM174A	3.43295	0.000744292
ENSG00000066084	DIP2B	0.322403	0.00074718
ENSG00000243988	RPS24P17	0.122485	0.000747801
ENSG00000163634	THOC7	1.9581	0.000748505
ENSG00000129968	ABHD17A	0.0258913	0.00075147
ENSG00000159217	IGF2BP1	0.289862	0.000752042
ENSG00000006607	FARP2	0.268267	0.000752398
ENSG00000110090	CPT1A	0.318161	0.000757984
ENSG00000129518	EAPP	2.07104	0.000761046
ENSG00000141101	NOB1	1.92166	0.000761744
ENSG00000124920	MYRF	0.0727006	0.000762119
ENSG00000177733	HNRNPA0	0.28187	0.000762896
ENSG00000204843	DCTN1	0.204233	0.000763835
ENSG00000142534	RPS11	2.09736	0.000764155
ENSG00000169020	ATP5ME	2.07345	0.000765596
ENSG00000227258	SMIM2-AS1	5.42335	0.00076751
ENSG00000163001	CFAP36	1.90071	0.00076862
ENSG00000166897	ELFN2	0.0996589	0.00076938
ENSG00000176994	SMCR8	0.259634	0.000769561
ENSG00000134013	LOXL2	0.250889	0.000770186
ENSG00000175110	MRPS22	1.90025	0.0007711
ENSG00000152894	PTPRK	0.313537	0.000776699
ENSG00000077942	FBLN1	0.293099	0.000778577
ENSG00000166987	MBD6	0.119887	0.000779477
ENSG00000175348	TMEM9B	1.9259	0.000782099
ENSG00000069535	MAOB	0.330273	0.000782317
ENSG00000185432	METTL7A	0.0965922	0.000784005
ENSG00000028839	TBPL1	2.78535	0.00078553
ENSG00000115520	COQ10B	2.27384	0.000785768
ENSG00000100575	TIMM9	2.50997	0.000786476
ENSG00000071246	VASH1	0.132051	0.000786793
ENSG00000163902	RPN1	1.73618	0.00079073
ENSG00000198522	GPN1	1.89154	0.000791226
ENSG00000214425	LRRC37A4P	0.174229	0.000796758
ENSG00000080503	SMARCA2	0.31869	0.000798242
ENSG00000163520	FBLN2	0.0227438	0.000799269
ENSG00000123179	EBPL	3.10421	0.000800552
ENSG00000103148	NPRL3	0.0975498	0.000801863
ENSG00000162972	MAIP1	2.47685	0.000802396
ENSG00000159128	IFNGR2	1.95287	0.000803937
ENSG00000038295	TLL1	0.249916	0.000805564
ENSG00000011260	UTP18	1.90912	0.000811158
ENSG00000225062	CATIP-AS1	7.5513	0.000812691
ENSG00000147526	TACC1	0.150949	0.000813044
ENSG00000023608	SNAPC1	2.92442	0.000813163
ENSG00000173894	CBX2	0.107137	0.00081666
ENSG00000162522	KIAA1522	0.0843962	0.000818035
ENSG00000126790	L3HYPDH	2.91727	0.000818292
ENSG00000131370	SH3BP5	0.159869	0.00081953
ENSG00000184384	MAML2	0.189654	0.000821337
ENSG00000115685	PPP1R7	1.85228	0.000826546
ENSG00000171224	FAM241B	0.136693	0.000828279
ENSG00000169375	SIN3A	0.299671	0.000839559
ENSG00000134291	TMEM106C	1.84845	0.000843785
ENSG00000186815	TPCN1	0.20634	0.000844699
ENSG00000225648	SBDSP1	2.05551	0.000845269
ENSG00000186834	HEXIM1	0.317621	0.000847693
ENSG00000132341	RAN	1.71712	0.000850905
ENSG00000243716	NPIPB5	0.155109	0.00085258
ENSG00000112081	SRSF3	1.71633	0.000853561
ENSG00000237749	AL034379	4.57507	0.000859447
ENSG00000092148	HECTD1	0.313402	0.000866553
ENSG00000143543	JTB	1.90492	0.000867116
ENSG00000136485	DCAF7	0.298835	0.000867153
ENSG00000166106	ADAMTS15	0.165249	0.00086908
ENSG00000171960	PPIH	1.78318	0.000874312
ENSG00000125037	EMC3	1.74831	0.000878357
ENSG00000187134	AKR1C1	2.51359	0.000880448
ENSG00000154582	ELOC	1.93621	0.000883394
ENSG00000240231	RPS27P29	5.53667	0.000883765
ENSG00000102543	CDADC1	2.70023	0.000884988
ENSG00000137947	GTF2B	2.04932	0.000885925
ENSG00000171467	ZNF318	0.280384	0.000887231
ENSG00000100814	CCNB1IP1	2.00877	0.000887384
ENSG00000204463	BAG6	0.209522	0.000891336
ENSG00000170425	ADORA2B	2.4786	0.000893594
ENSG00000126524	SBDS	2.16839	0.000897181
ENSG00000072310	SREBF1	0.0944191	0.000897431
ENSG00000157600	TMEM164	0.231678	0.00090031
ENSG00000135048	CEMIP2	0.320743	0.000900568
ENSG00000156928	MALSU1	2.03155	0.000901844
ENSG00000235954	TTC28-AS1	3.14729	0.000905904
ENSG00000179021	C3orf38	1.94746	0.000907548
ENSG00000065000	AP3D1	0.199994	0.00091223
ENSG00000079819	EPB41L2	0.327501	0.000923621
ENSG00000239332	LINC01119	4.22934	0.000924336
ENSG00000167085	PHB	1.86245	0.000927365
ENSG00000242262	AC092597	4.90237	0.000928642
ENSG00000070814	TCOF1	0.134966	0.000928689
ENSG00000091483	FH	1.87307	0.000930011
ENSG00000121797	CCRL2	4.58815	0.000932075
ENSG00000167114	SLC27A4	0.0688703	0.000935218
ENSG00000122641	INHBA	5.80616	0.000936014
ENSG00000140319	SRP14	1.89497	0.000937982
ENSG00000105738	SIPA1L3	0.105154	0.000939807
ENSG00000156860	FBRS	0.105724	0.000940226
ENSG00000188760	TMEM198	0.0256196	0.0009424
ENSG00000074181	NOTCH3	0.121022	0.000948037
ENSG00000080200	CRYBG3	0.263192	0.000955299
ENSG00000159363	ATP13A2	0.0392948	0.000960968
ENSG00000181409	AATK	0.110404	0.000967249
ENSG00000131849	ZNF132	0.0779879	0.000969289
ENSG00000234420	ZNF37BP	0.225397	0.000969825
ENSG00000103319	EEF2K	0.26918	0.000971498
ENSG00000213261	EEF1B2P6	4.73141	0.00097197
ENSG00000117614	SYF2	2.18713	0.000974211
ENSG00000160796	NBEAL2	0.0817855	0.000975279
ENSG00000084652	TXLNA	0.198405	0.000979536
ENSG00000215414	PSMA6P1	3.38713	0.000983258
ENSG00000198315	ZKSCAN8	0.239401	0.000984388
ENSG00000172000	ZNF556	0.0999138	0.000985116
ENSG00000119640	ACYP1	2.60524	0.000989349
ENSG00000155438	NIFK	2.02677	0.000992721
ENSG00000146677	AC004453	2.74386	0.000993347
ENSG00000089127	OAS1	1.82988	0.000996772
ENSG00000074047	GLI2	0.142879	0.00099962
ENSG00000048991	R3HDM1	0.272646	0.00100171
ENSG00000166963	MAP1A	0.0324581	0.00100437
ENSG00000197969	VPS13A	0.27796	0.00100939
ENSG00000085662	AKR1B1	1.81341	0.00101651
ENSG00000157306	ZFHX2-AS1	0.0382829	0.00101738
ENSG00000220472	AL139095	2.51259	0.00101785
ENSG00000140577	CRTC3	0.263642	0.00101878
ENSG00000168303	MPLKIP	2.431	0.00101976
ENSG00000067369	TP53BP1	0.318963	0.00102429
ENSG00000279207	AC015813	0.162797	0.00102574
ENSG00000196700	ZNF512B	0.112392	0.00102954
ENSG00000239559	RPL37P2	4.64751	0.00103244
ENSG00000101224	CDC25B	0.205606	0.0010392
ENSG00000246859	STARD4-AS1	0.0766516	0.00104005
ENSG00000133858	ZFC3H1	0.317471	0.00104672
ENSG00000109756	RAPGEF2	0.306375	0.00104773
ENSG00000108370	RGS9	4.17336	0.00104884
ENSG00000136861	CDK5RAP2	0.330082	0.00105531
ENSG00000153363	LINC00467	2.46659	0.00105537
ENSG00000198242	RPL23A	1.77159	0.00105682
ENSG00000157916	RER1	1.71319	0.00105789
ENSG00000165672	PRDX3	1.78931	0.0010592
ENSG00000217416	ISCA1P1	3.41382	0.00106057
ENSG00000164825	DEFB1	4.35802	0.00106078
ENSG00000233476	EEF1A1P6	2.05417	0.00106156
ENSG00000076706	MCAM	0.223391	0.00106298
ENSG00000258498	DIO3OS	0.0721656	0.00106328
ENSG00000270069	MIR222HG	3.0383	0.00106578
ENSG00000214027	ARPC3P5	4.74205	0.00106612
ENSG00000149428	HYOU1	0.26406	0.00106919
ENSG00000122778	KIAA1549	0.260025	0.0010714
ENSG00000237522	NONOP2	0.0336345	0.00107199
ENSG00000189091	SF3B3	0.338891	0.00107259
ENSG00000171316	CHD7	0.241406	0.00107689
ENSG00000069849	ATP1B3	2.1417	0.00108046
ENSG00000219529	AP000580	3.84444	0.00108196
ENSG00000145088	EAF2	3.06978	0.00108231
ENSG00000226312	CFLAR-AS1	7.41785	0.0010858
ENSG00000112208	BAG2	2.00572	0.00108606
ENSG00000230530	LIMD1-AS1	0.0240434	0.0010875
ENSG00000152217	SETBP1	0.16498	0.00108761
ENSG00000186132	C2orf76	2.96116	0.00109331
ENSG00000131374	TBC1D5	0.310606	0.00110573
ENSG00000004487	KDM1A	0.342922	0.00110624
ENSG00000129515	SNX6	1.78587	0.00110781
ENSG00000104660	LEPROTL1	1.96505	0.00111032
ENSG00000162434	JAK1	0.339403	0.00111059
ENSG00000099194	SCD	0.336643	0.0011131
ENSG00000103226	NOMO3	0.287013	0.0011165
ENSG00000131015	ULBP2	2.60864	0.00111788
ENSG00000075426	FOSL2	0.023382	0.00111817
ENSG00000143842	SOX13	0.161462	0.00112761
ENSG00000162604	TM2D1	2.62382	0.0011322
ENSG00000198755	RPL10A	1.7216	0.00113228
ENSG00000143314	MRPL24	1.7182	0.00113493
ENSG00000156384	SFR1	2.74919	0.00113755
ENSG00000054523	KIF1B	0.330901	0.0011527
ENSG00000152377	SPOCK1	2.50753	0.0011619
ENSG00000065911	MTHFD2	1.81925	0.00116283
ENSG00000276043	UHRF1	0.180435	0.00117024
ENSG00000011347	SYT7	0.0735844	0.00117431
ENSG00000204394	VARS1	0.154241	0.00117906
ENSG00000143641	GALNT2	0.2766	0.00118661
ENSG00000072062	PRKACA	0.166405	0.0011884
ENSG00000132109	TRIM21	2.23224	0.00118963
ENSG00000244115	DNAJC25-GNG10	2.58573	0.00119688
ENSG00000186566	GPATCH8	0.269045	0.00119925
ENSG00000116030	SUMO1	1.91692	0.0011994
ENSG00000172037	LAMB2	0.0974484	0.00119958
ENSG00000003056	M6PR	1.78121	0.00120239
ENSG00000005810	MYCBP2	0.335226	0.00120446
ENSG00000243156	MICAL3	0.250356	0.0012054
ENSG00000242759	LINC00882	6.03628	0.00121369
ENSG00000134152	KATNBL1	2.28896	0.00121463
ENSG00000105426	PTPRS	0.0739782	0.00121969
ENSG00000187240	DYNC2H1	0.21909	0.00121979
ENSG00000124562	SNRPC	1.71739	0.00122454
ENSG00000161202	DVL3	0.223146	0.00123175
ENSG00000197780	TAF13	1.88598	0.0012319
ENSG00000105583	WDR83OS	0.056366	0.00123876
ENSG00000221890	NPTXR	0.104229	0.0012429
ENSG00000198561	CTNND1	0.254163	0.0012498
ENSG00000155876	RRAGA	1.679	0.00125166
ENSG00000066135	KDM4A	0.29506	0.00126928
ENSG00000100403	ZC3H7B	0.149055	0.00127044
ENSG00000212664	AC064799	2.72952	0.00127181
ENSG00000148950	IMMP1L	2.62406	0.00127333
ENSG00000144401	METTL21A	2.50004	0.00127585
ENSG00000170322	NFRKB	0.274848	0.00127625
ENSG00000258620	AL135838	6.44865	0.00127953
ENSG00000105438	KDELR1	0.27753	0.00128122
ENSG00000241990	PRR34-AS1	2.87265	0.00128384
ENSG00000090615	GOLGA3	0.230382	0.00128391
ENSG00000184985	SORCS2	0.106181	0.00128811
ENSG00000173875	ZNF791	0.127156	0.00129062
ENSG00000235297	FAUP1	4.47194	0.00130297
ENSG00000039523	RIPOR1	0.114573	0.00130306
ENSG00000115963	RND3	2.19715	0.00131143
ENSG00000109101	FOXN1	0.174101	0.00131208
ENSG00000163832	ELP6	2.27221	0.0013128
ENSG00000184792	OSBP2	0.167144	0.00131358
ENSG00000204574	ABCF1	0.308201	0.00131869
ENSG00000136273	HUS1	1.76201	0.00131963
ENSG00000256268	LINC02454	18.443	0.00132151
ENSG00000150782	IL18	1.87801	0.00132383
ENSG00000188739	RBM34	1.91363	0.00132432
ENSG00000154719	MRPL39	1.9289	0.00133395
ENSG00000156170	NDUFAF6	2.17072	0.00133935
ENSG00000135750	KCNK1	1.74899	0.00134379
ENSG00000169740	ZNF32	2.26122	0.00134456
ENSG00000111331	OAS3	0.31564	0.00134613
ENSG00000264364	DYNLL2	0.29367	0.00134615
ENSG00000181827	RFX7	0.248233	0.00134702
ENSG00000239246	AC008026	3.63158	0.00134789
ENSG00000137309	HMGA1	0.0701427	0.00134986
ENSG00000070614	NDST1	0.191652	0.00136267
ENSG00000196588	MRTFA	0.121996	0.00136501
ENSG00000166833	NAV2	0.208546	0.00136675
ENSG00000121022	COPS5	1.81102	0.00136827
ENSG00000168028	RPSA	1.72605	0.00138107
ENSG00000029534	ANK1	0.11793	0.00138472
ENSG00000239521	CASTOR3	0.138492	0.00138721
ENSG00000131018	SYNE1	0.27089	0.00138869
ENSG00000088247	KHSRP	0.265509	0.00139209
ENSG00000147509	RGS20	3.82646	0.00139673
ENSG00000185164	NOMO2	0.329523	0.00140097
ENSG00000069702	TGFBR3	0.283655	0.00140194
ENSG00000076258	FMO4	11.7214	0.0014051
ENSG00000167862	MRPL58	2.1419	0.00140846
ENSG00000090020	SLC9A1	0.123319	0.00140905
ENSG00000121895	TMEM156	3.31888	0.00141101
ENSG00000235916	AC233279	6.05159	0.00141177
ENSG00000183520	UTP11	1.83332	0.00141237
ENSG00000162976	SLC66A3	2.55643	0.00141588
ENSG00000111196	MAGOHB	1.91095	0.00141701
ENSG00000180901	KCTD2	0.198032	0.00141873
ENSG00000075856	SART3	0.335607	0.00141933
ENSG00000164815	ORC5	1.91692	0.00142059
ENSG00000119638	NEK9	0.338961	0.00142402
ENSG00000107263	RAPGEF1	0.175452	0.00142506
ENSG00000100479	POLE2	2.13663	0.00142849
ENSG00000178537	SLC25A20	1.90817	0.00142882
ENSG00000092208	GEMIN2	2.30406	0.00142988
ENSG00000075415	SLC25A3	1.83444	0.00143004
ENSG00000183718	TRIM52	0.202622	0.00143552
ENSG00000213621	RPSAP54	2.50958	0.00143898
ENSG00000063177	RPL18	2.15264	0.0014464
ENSG00000119725	ZNF410	1.74781	0.00144911
ENSG00000144048	DUSP11	1.8531	0.00145219
ENSG00000131016	AKAP12	0.289408	0.00145397
ENSG00000165516	KLHDC2	2.03707	0.00145442
ENSG00000089902	RCOR1	0.330883	0.0014587
ENSG00000132676	DAP3	1.65655	0.00146291
ENSG00000164744	SUN3	5.16501	0.00146345
ENSG00000162636	FAM102B	0.341732	0.00146523
ENSG00000143512	HHIPL2	0.112227	0.00146526
ENSG00000172171	TEFM	2.51909	0.00147249
ENSG00000160208	RRP1B	0.302345	0.00148155
ENSG00000107290	SETX	0.333317	0.00148356
ENSG00000143198	MGST3	1.66374	0.00149284
ENSG00000172915	NBEA	0.168764	0.00149324
ENSG00000082438	COBLL1	0.226095	0.001498
ENSG00000117525	F3	1.69786	0.00150328
ENSG00000128654	MTX2	1.97725	0.00150389
ENSG00000174197	MGA	0.335341	0.00150453
ENSG00000128159	TUBGCP6	0.118668	0.00150897
ENSG00000259256	LINC01895	3.28202	0.00150998
ENSG00000111676	ATN1	0.100203	0.00151196
ENSG00000139278	GLIPR1	2.61695	0.0015122
ENSG00000158417	EIF5B	0.342819	0.00151907
ENSG00000111906	HDDC2	1.9207	0.00151981
ENSG00000110917	MLEC	0.288023	0.00152251
ENSG00000204370	SDHD	1.66981	0.00152736
ENSG00000238227	TMEM250	5.73391	0.00153227
ENSG00000233554	B4GALT1-AS1	4.26742	0.00153286
ENSG00000104093	DMXL2	0.321856	0.00154419
ENSG00000254470	AP5B1	0.279104	0.00154497
ENSG00000137801	THBS1	0.346332	0.00154987
ENSG00000168487	BMP1	0.110101	0.0015526
ENSG00000217094	PPIAP31	2.58755	0.00155417
ENSG00000101856	PGRMC1	1.78421	0.00155504
ENSG00000101040	ZMYND8	0.286303	0.00155615
ENSG00000144674	GOLGA4	0.321604	0.00156481
ENSG00000070010	UFD1	1.68993	0.00157158
ENSG00000179295	PTPN11	0.341499	0.00157222
ENSG00000232385	RPS3AP25	4.57209	0.00158769
ENSG00000145592	RPL37	1.91683	0.00159319
ENSG00000114439	BBX	0.291731	0.0016001
ENSG00000134375	TIMM17A	1.71796	0.00160051
ENSG00000169710	FASN	0.0520757	0.0016011
ENSG00000164442	CITED2	3.66008	0.00160679
ENSG00000171311	EXOSC1	2.01355	0.00160785
ENSG00000087152	ATXN7L3	0.171316	0.00161235
ENSG00000020426	MNAT1	2.00802	0.00161995
ENSG00000213079	SCAF8	0.316297	0.00162938
ENSG00000019144	PHLDB1	0.159342	0.00163028
ENSG00000081721	DUSP12	1.9679	0.00163053
ENSG00000164647	STEAP1	3.68739	0.00163319
ENSG00000168569	TMEM223	2.68667	0.00163671
ENSG00000229927	RHEBP1	2.61852	0.001637
ENSG00000183530	PRR14L	0.250841	0.0016416
ENSG00000134057	CCNB1	1.72584	0.00164684
ENSG00000272849	AC084018	0.0381067	0.00164816
ENSG00000223969	AC002456	2.99999	0.00164928
ENSG00000102309	PIN4	1.97154	0.00165008
ENSG00000168477	TNXB	0.0401532	0.00165011
ENSG00000167699	GLOD4	1.77667	0.00165321
ENSG00000188643	S100A16	1.882	0.00165597
ENSG00000242775	AC121764	5.58299	0.00165824
ENSG00000268940	CT45A1	2.32706	0.00166003
ENSG00000229186	ADAM1A	0.0797073	0.00166726
ENSG00000128534	LSM8	1.85511	0.00167132
ENSG00000148411	NACC2	0.19511	0.00167271
ENSG00000145040	UCN2	0.0280462	0.00167276
ENSG00000258704	SRP54-AS1	5.15853	0.00167531
ENSG00000124181	PLCG1	0.247974	0.0016775
ENSG00000133789	SWAP70	0.291209	0.00168307
ENSG00000187627	RGPD1	0.0411405	0.00168768
ENSG00000135900	MRPL44	1.88998	0.00169037
ENSG00000155304	HSPA13	1.80688	0.00169318
ENSG00000150540	HNMT	2.44537	0.00169341
ENSG00000154767	XPC	0.289228	0.0016969
ENSG00000127314	RAP1B	1.82671	0.00169715
ENSG00000168066	SF1	0.339477	0.00170244
ENSG00000085872	CHERP	0.12139	0.00170778
ENSG00000108055	SMC3	0.338102	0.0017094
ENSG00000176463	SLCO3A1	0.207073	0.00171091
ENSG00000151135	TMEM263	0.252174	0.00172311
ENSG00000104147	OIP5	1.96606	0.00173269
ENSG00000155363	MOV10	0.184242	0.00173309
ENSG00000164167	LSM6	2.87042	0.00173591
ENSG00000261889	AC108134	4.81476	0.00174081
ENSG00000136830	NIBAN2	0.0676476	0.00174175
ENSG00000248333	CDK11B	0.274002	0.00174279
ENSG00000249378	LINC01060	3.53607	0.00174745
ENSG00000130827	PLXNA3	0.113965	0.00175166
ENSG00000188158	NHS	0.250799	0.00176258
ENSG00000135698	MPHOSPH6	1.94962	0.00176895
ENSG00000122643	NT5C3A	1.94502	0.00177165
ENSG00000110048	OSBP	0.344228	0.00177749
ENSG00000112294	ALDH5A1	0.235652	0.00178
ENSG00000122705	CLTA	1.67124	0.0017807
ENSG00000162298	SYVN1	0.174199	0.00178624
ENSG00000091164	TXNL1	1.84516	0.00179078
ENSG00000260430	AC099518	4.54596	0.00179202
ENSG00000242588	AC108010	0.131787	0.00179268
ENSG00000267308	LINC01764	4.6001	0.00179651
ENSG00000132581	SDF2	2.32872	0.00180863
ENSG00000204954	C12orf73	2.62417	0.00180965
ENSG00000130810	PPAN	0.0525262	0.00181652
ENSG00000250303	LINC02762	3.72543	0.00181871
ENSG00000165476	REEP3	1.805	0.00182167
ENSG00000100815	TRIP11	0.273321	0.00182586
ENSG00000162688	AGL	0.325851	0.00182824
ENSG00000172819	RARG	0.168408	0.00183176
ENSG00000174547	MRPL11	1.75108	0.00183316
ENSG00000224063	AC007319	5.09746	0.00183378
ENSG00000213619	NDUFS3	1.69315	0.0018352
ENSG00000236810	ELOA-AS1	3.22932	0.00183835
ENSG00000132466	ANKRD17	0.350766	0.00184087
ENSG00000004455	AK2	1.68569	0.00184154
ENSG00000119718	EIF2B2	1.70091	0.0018501
ENSG00000135392	DNAJC14	0.24558	0.00185178
ENSG00000116514	RNF19B	1.78187	0.00185365
ENSG00000242088	AC090602	6.33175	0.00185474
ENSG00000151276	MAGI1	0.203919	0.0018594
ENSG00000285517	AC010198	3.3042	0.00185989
ENSG00000124151	NCOA3	0.343404	0.0018616
ENSG00000127585	FBXL16	0.154704	0.00186615
ENSG00000260404	AC110079	0.105672	0.00187378
ENSG00000137575	SDCBP	2.16644	0.001875
ENSG00000107021	TBC1D13	0.143136	0.00187967
ENSG00000180228	PRKRA	2.03286	0.00188183
ENSG00000124688	MAD2L1BP	2.02689	0.00188197
ENSG00000109685	NSD2	0.315289	0.00188445
ENSG00000226243	RPL37AP1	2.57811	0.00188579
ENSG00000137699	TRIM29	0.177613	0.00189135
ENSG00000100429	HDAC10	0.0287629	0.00189619
ENSG00000188343	CIBAR1	2.62014	0.00189776
ENSG00000196655	TRAPPC4	1.942	0.00190369
ENSG00000104231	ZFAND1	2.14654	0.00190451
ENSG00000165807	PPP1R36	3.56341	0.00190706
ENSG00000283498	MIR1244-2	2.58481	0.00190934
ENSG00000128891	CCDC32	2.04299	0.00191041
ENSG00000229119	AC026403	3.95861	0.0019116
ENSG00000171135	JAGN1	1.67813	0.00191317
ENSG00000163875	MEAF6	1.85553	0.00191596
ENSG00000260917	AL158212	0.147136	0.00191952
ENSG00000115541	HSPE1	1.7626	0.00192228
ENSG00000136731	UGGT1	0.354156	0.00192303
ENSG00000004961	HCCS	1.74209	0.00192904
ENSG00000124767	GLO1	2.65079	0.0019333
ENSG00000145734	BDP1	0.326117	0.00193516
ENSG00000164933	SLC25A32	1.90773	0.00193852
ENSG00000166710	B2M	3.30476	0.00194209
ENSG00000178741	COX5A	1.80875	0.00195161
ENSG00000041357	PSMA4	1.86541	0.00195419
ENSG00000151247	EIF4E	1.85691	0.00195846
ENSG00000225178	RPSAP58	1.93734	0.00197021
ENSG00000112379	ARFGEF3	0.213406	0.0019756
ENSG00000100749	VRK1	2.02745	0.00198075
ENSG00000177150	FAM210A	1.91819	0.00198173
ENSG00000163162	RNF149	1.68853	0.00198442
ENSG00000167658	EEF2	0.231402	0.00198766
ENSG00000101115	SALL4	0.0642259	0.00199027
ENSG00000224864	AC011447	4.3068	0.0020001
ENSG00000135365	PHF21A	0.279577	0.00202607
ENSG00000116117	PARD3B	0.0384337	0.00202623
ENSG00000143614	GATAD2B	0.324231	0.00203471
ENSG00000092199	HNRNPC	1.76523	0.00204341
ENSG00000121769	FABP3	1.65824	0.00205222
ENSG00000139343	SNRPF	1.75809	0.00205515
ENSG00000113583	C5orf15	1.78539	0.00205671
ENSG00000258839	MC1R	0.0806154	0.00205982
ENSG00000075407	ZNF37A	0.269913	0.00206145
ENSG00000143727	ACP1	1.89227	0.00206734
ENSG00000136371	MTHFS	2.07547	0.00207158
ENSG00000154309	DISP1	2.07829	0.00208206
ENSG00000178449	COX14	1.95809	0.00208653
ENSG00000085231	AK6	2.02732	0.00208805
ENSG00000182870	GALNT9	0.044272	0.00209822
ENSG00000240036	AC104563	2.88867	0.00210264
ENSG00000128524	ATP6V1F	1.98035	0.00210595
ENSG00000135837	CEP350	0.33715	0.00210833
ENSG00000160712	IL6R	4.6535	0.00211237
ENSG00000172974	VDAC2P5	1.77618	0.00211613
ENSG00000136783	NIPSNAP3A	2.16437	0.00211976
ENSG00000119285	HEATR1	0.3516	0.00212306
ENSG00000244086	AC110749	4.92084	0.00213581
ENSG00000129933	MAU2	0.102444	0.00213964
ENSG00000126003	PLAGL2	0.29503	0.00214318
ENSG00000156973	PDE6D	2.02409	0.00214685
ENSG00000169855	ROBO1	0.216433	0.00214983
ENSG00000135604	STX11	3.68421	0.00215899
ENSG00000130175	PRKCSH	0.171258	0.00216775
ENSG00000287114	AC104024	4.37057	0.00217171
ENSG00000214140	PRCD	4.20078	0.00218158
ENSG00000128609	NDUFA5	1.78732	0.00218847
ENSG00000254873	AP001267	6.79692	0.00218854
ENSG00000141756	FKBP10	0.0885897	0.00219719
ENSG00000160293	VAV2	0.286672	0.00219729
ENSG00000166401	SERPINB8	2.26439	0.00220691
ENSG00000237505	PKN2-AS1	5.82468	0.00220756
ENSG00000128944	KNSTRN	1.66666	0.00220772
ENSG00000148343	MIGA2	0.104358	0.00221101
ENSG00000256542	AC148477	0.0179439	0.00221197
ENSG00000118193	KIF14	0.316638	0.00221284
ENSG00000137364	TPMT	1.72593	0.00221417
ENSG00000188157	AGRN	0.139748	0.00221605
ENSG00000136156	ITM2B	1.8136	0.00222279
ENSG00000268173	AC007192	0.15503	0.00223199
ENSG00000196961	AP2A1	0.20363	0.00223595
ENSG00000214114	MYCBP	1.95892	0.00223929
ENSG00000165995	CACNB2	0.0460644	0.00224012
ENSG00000210082	MT-RNR2	1.73182	0.00224861
ENSG00000102189	EEA1	0.30693	0.00224911
ENSG00000004139	SARM1	0.0814221	0.00225158
ENSG00000105289	TJP3	0.0543377	0.00225906
ENSG00000204120	GIGYF2	0.344002	0.00226757
ENSG00000116260	QSOX1	0.183013	0.00226831
ENSG00000173599	PC	0.115391	0.00227296
ENSG00000265972	TXNIP	1.68167	0.0022777
ENSG00000196235	SUPT5H	0.217747	0.00228234
ENSG00000138448	ITGAV	0.337377	0.00230097
ENSG00000264350	SNRPGP2	4.13145	0.00231329
ENSG00000161021	MAML1	0.304148	0.00231494
ENSG00000119559	C19orf25	0.0596806	0.00233177
ENSG00000272556	GTF2IP13	0.0996308	0.00233713
ENSG00000166025	AMOTL1	0.311496	0.00233906
ENSG00000120699	EXOSC8	1.85356	0.00234538
ENSG00000179051	RCC2	0.237672	0.00234955
ENSG00000154305	MIA3	0.352085	0.00236725
ENSG00000106333	PCOLCE	0.120143	0.00238196
ENSG00000163882	POLR2H	1.7832	0.00238324
ENSG00000120899	PTK2B	0.183484	0.00238454
ENSG00000119655	NPC2	1.66322	0.0023931
ENSG00000171310	CHST11	0.0809779	0.00240545
ENSG00000176542	USF3	0.234131	0.00241108
ENSG00000166012	TAF1D	1.72259	0.00242298
ENSG00000122033	MTIF3	2.04574	0.00243101
ENSG00000147862	NFIB	0.263532	0.00243465
ENSG00000126705	AHDC1	0.122267	0.00243745
ENSG00000183726	TMEM50A	1.72993	0.00244005
ENSG00000234742	AC144530	2.50216	0.00244037
ENSG00000163597	SNHG16	1.66292	0.00244229
ENSG00000274396	AC004079	2.91723	0.0024446
ENSG00000135070	ISCA1	1.71238	0.00246241
ENSG00000160870	CYP3A7	5.45398	0.00246277
ENSG00000136699	SMPD4	0.280769	0.00246913
ENSG00000157193	LRP8	0.279684	0.00247079
ENSG00000161249	DMKN	2.12237	0.00247366
ENSG00000177200	CHD9	0.346249	0.00248776
ENSG00000172379	ARNT2	3.98189	0.00250122
ENSG00000095209	TMEM38B	2.27482	0.00250598
ENSG00000183605	SFXN4	1.97815	0.00250643
ENSG00000205755	CRLF2	3.62979	0.00250872
ENSG00000234608	MAPKAPK5-AS1	2.42252	0.00250937
ENSG00000205476	CCDC85C	0.216602	0.00251442
ENSG00000185222	TCEAL9	1.66586	0.00253574
ENSG00000108666	C17orf75	2.40365	0.00254004
ENSG00000247516	MIR4458HG	2.03583	0.00255879
ENSG00000230291	AC078817	3.00404	0.00256128
ENSG00000108846	ABCC3	0.217796	0.00256304
ENSG00000286162	AL162253	3.43384	0.00257057
ENSG00000114982	KANSL3	0.352996	0.00257309
ENSG00000101843	PSMD10	1.79982	0.00257343
ENSG00000253785	AC008429	2.67868	0.00257452
ENSG00000130477	UNC13A	0.312262	0.00258656
ENSG00000203722	RAET1G	3.7505	0.00259015
ENSG00000127324	TSPAN8	2.27526	0.00259099
ENSG00000035403	VCL	0.318844	0.00259353
ENSG00000225912	AL121871	4.0506	0.00259646
ENSG00000181649	PHLDA2	3.21611	0.00260291
ENSG00000166275	BORCS7	2.8002	0.00260359
ENSG00000197885	NKIRAS1	2.48228	0.00260698
ENSG00000139239	RPL14P1	1.65902	0.00260912
ENSG00000184640	SEPTIN9	0.189099	0.00262359
ENSG00000198064	NPIPB13	0.0378321	0.00262941
ENSG00000133243	BTBD2	0.0518334	0.00263377
ENSG00000220749	RPL21P28	2.53358	0.00263566
ENSG00000006451	RALA	1.77795	0.00263695
ENSG00000241923	RPL14P3	4.75315	0.00263825
ENSG00000283390	AC068631	2.76479	0.00263917
ENSG00000216657	GLRX3P2	5.06013	0.00264124
ENSG00000067064	IDI1	1.66607	0.00264503
ENSG00000275023	MLLT6	0.131539	0.00264617
ENSG00000173113	TRMT112	2.0132	0.00264743
ENSG00000088451	TGDS	1.95528	0.00265122
ENSG00000109220	CHIC2	3.36113	0.00265151
ENSG00000172239	PAIP1	1.74779	0.00266017
ENSG00000031081	ARHGAP31	0.263807	0.00266598
ENSG00000274391	TPTE	3.81741	0.00266638
ENSG00000213942	AC005840	2.94699	0.0026664
ENSG00000189079	ARID2	0.347143	0.00266959
ENSG00000075618	FSCN1	0.105356	0.00267275
ENSG00000177311	ZBTB38	0.256484	0.0026782
ENSG00000111077	TNS2	0.0843001	0.00268127
ENSG00000127952	STYXL1	2.18142	0.00268131
ENSG00000188505	NCCRP1	0.190175	0.00268471
ENSG00000250509	AC034213	4.43695	0.00269044
ENSG00000163577	EIF5A2	2.92151	0.00269928
ENSG00000165678	GHITM	1.62998	0.00270073
ENSG00000109911	ELP4	1.98911	0.00271213
ENSG00000165416	SUGT1	1.78019	0.00271518
ENSG00000227467	LINC01537	2.93262	0.00272048
ENSG00000227540	DNAJC9-AS1	3.04317	0.00272495
ENSG00000164418	GRIK2	0.147798	0.0027257
ENSG00000115233	PSMD14	1.68084	0.00272974
ENSG00000065361	ERBB3	0.232176	0.00273068
ENSG00000075131	TIPIN	2.04329	0.00273533
ENSG00000169174	PCSK9	0.121418	0.00274043
ENSG00000260032	NORAD	0.357819	0.00274503
ENSG00000214717	ZBED1	0.187112	0.00274889
ENSG00000272391	POM121C	0.222715	0.0027505
ENSG00000254726	MEX3A	0.160787	0.00275262
ENSG00000126107	HECTD3	0.262257	0.00275712
ENSG00000153707	PTPRD	0.21449	0.00275838
ENSG00000225976	CKS1BP2	4.53158	0.00276392
ENSG00000204267	TAP2	0.303211	0.00276839
ENSG00000169683	LRRC45	0.0129902	0.0027689
ENSG00000113810	SMC4	0.348583	0.00277118
ENSG00000180574	EIF2S3B	0.205558	0.00277358
ENSG00000138834	MAPK8IP3	0.114442	0.00278432
ENSG00000197498	RPF2	1.82861	0.00278999
ENSG00000179889	PDXDC1	0.33191	0.00279478
ENSG00000134744	TUT4	0.307513	0.00281201
ENSG00000260025	CRIM1-DT	4.02627	0.00281387
ENSG00000272508	AL136982	24.1598	0.00282025
ENSG00000232346	Z74021	3.78528	0.00283218
ENSG00000224950	AL390066	0.04682	0.00283341
ENSG00000125868	DSTN	1.78373	0.00284407
ENSG00000213593	TMX2	1.76255	0.00284577
ENSG00000224078	SNHG14	0.35056	0.00285116
ENSG00000124541	RRP36	1.59693	0.00285687
ENSG00000060656	PTPRU	0.10527	0.00285715
ENSG00000076604	TRAF4	0.17245	0.00286898
ENSG00000124532	MRS2	1.72561	0.00287086
ENSG00000150456	EEF1AKMT1	2.75094	0.00289287
ENSG00000060566	CREB3L3	0.130918	0.00289664
ENSG00000061938	TNK2	0.037382	0.00291197
ENSG00000180902	D2HGDH	0.0153932	0.00291359
ENSG00000198860	TSEN15	1.72369	0.00292195
ENSG00000103197	TSC2	0.138351	0.00293509
ENSG00000157637	SLC38A10	0.17859	0.00295108
ENSG00000108819	PPP1R9B	0.240103	0.00295159
ENSG00000148943	LIN7C	1.75793	0.00295598
ENSG00000250920	AC105460	1.80798	0.00295948
ENSG00000116161	CACYBP	1.74183	0.00296423
ENSG00000196557	CACNA1H	0.0373691	0.00296987
ENSG00000149596	JPH2	0.210413	0.00297404
ENSG00000137547	MRPL15	1.74331	0.00297862
ENSG00000142784	WDTC1	0.118132	0.00297867
ENSG00000185808	PIGP	2.20708	0.00298309
ENSG00000157021	CIBAR1P1	3.71725	0.00298419
ENSG00000173120	KDM2A	0.250529	0.00299
ENSG00000182993	C12orf60	3.45839	0.00299253
ENSG00000143970	ASXL2	0.29548	0.00299565
ENSG00000130779	CLIP1	0.363021	0.00299931
ENSG00000144029	MRPS5	1.57442	0.00300049
ENSG00000078114	NEBL	0.103813	0.0030039
ENSG00000089685	BIRC5	1.76696	0.0030047
ENSG00000281490	CICP14	0.0368574	0.0030087
ENSG00000117362	APH1A	0.286869	0.00300964
ENSG00000170310	STX8	2.23699	0.00301226
ENSG00000147687	TATDN1	2.02694	0.00301359
ENSG00000243071	AC107032	3.02173	0.00302452
ENSG00000120656	TAF12	1.88334	0.00304077
ENSG00000227008	AL009174	2.80925	0.00305725
ENSG00000197256	KANK2	0.121613	0.00305845
ENSG00000138311	ZNF365	3.21943	0.00305948
ENSG00000147065	MSN	0.361937	0.00306164
ENSG00000158158	CNNM4	0.225902	0.00306346
ENSG00000086062	B4GALT1	0.364708	0.00307217
ENSG00000145833	DDX46	0.358994	0.00307471
ENSG00000162851	TFB2M	1.7466	0.0030802
ENSG00000048544	MRPS10	1.71245	0.00309135
ENSG00000099991	CABIN1	0.198414	0.00309983
ENSG00000144560	VGLL4	0.146989	0.00310064
ENSG00000103064	SLC7A6	0.294876	0.00310779
ENSG00000143569	UBAP2L	0.353839	0.00311302
ENSG00000231409	AC018868	3.25387	0.00313432
ENSG00000059691	GATB	1.83319	0.00314242
ENSG00000185219	ZNF445	0.277966	0.0031428
ENSG00000184208	C22orf46	0.24123	0.00314596
ENSG00000138081	FBXO11	0.345948	0.00314623
ENSG00000169330	MINAR1	0.148716	0.00315906
ENSG00000214357	NEURL1B	0.154385	0.00316736
ENSG00000023318	ERP44	1.72876	0.00317073
ENSG00000140199	SLC12A6	0.270079	0.00317582
ENSG00000196290	NIF3L1	1.7174	0.00318004
ENSG00000110237	ARHGEF17	0.155543	0.0031805
ENSG00000285601	AC084262	6.34014	0.00319171
ENSG00000204613	TRIM10	0.117493	0.00320671
ENSG00000218426	AL590867	2.51527	0.00321551
ENSG00000272606	AC015982	3.56433	0.00321742
ENSG00000164105	SAP30	2.08018	0.00321834
ENSG00000169612	RAMAC	1.80656	0.00322564
ENSG00000204371	EHMT2	0.179823	0.00322813
ENSG00000213025	COX20P1	2.64865	0.00323063
ENSG00000080345	RIF1	0.348958	0.0032337
ENSG00000244879	GABPB1-AS1	0.259443	0.00324057
ENSG00000034693	PEX3	1.71945	0.00324108
ENSG00000109971	HSPA8	1.60265	0.00324384
ENSG00000134644	PUM1	0.362625	0.00327206
ENSG00000124496	TRERF1	0.24349	0.00327662
ENSG00000074071	MRPS34	0.0377793	0.00328335
ENSG00000105726	ATP13A1	0.149593	0.00328343
ENSG00000131495	NDUFA2	2.06119	0.00328442
ENSG00000107020	PLGRKT	2.86484	0.00328777
ENSG00000287839	AL353807	3.22441	0.00330621
ENSG00000234009	RPL5P34	2.15788	0.00330813
ENSG00000070785	EIF2B3	1.63237	0.00330996
ENSG00000244582	RPL21P120	5.87982	0.0033125
ENSG00000187244	BCAM	0.0395368	0.00331631
ENSG00000196497	IPO4	0.213307	0.00331636
ENSG00000142156	COL6A1	0.0887821	0.00332045
ENSG00000234618	RPSAP9	2.1961	0.00334325
ENSG00000123146	ADGRE5	0.187109	0.0033442
ENSG00000158639	PAGE5	4.48785	0.00335135
ENSG00000166783	MARF1	0.318179	0.00335246
ENSG00000249915	PDCD6	1.56016	0.00335784
ENSG00000155330	C16orf87	1.91974	0.00335922
ENSG00000132694	ARHGEF11	0.256847	0.0033682
ENSG00000166136	NDUFB8	1.63318	0.00337944
ENSG00000107882	SUFU	0.14144	0.00338248
ENSG00000204351	SKIV2L	0.177799	0.00338745
ENSG00000215252	GOLGA8B	0.267174	0.00338829
ENSG00000120327	PCDHB14	0.158355	0.00339336
ENSG00000075420	FNDC3B	0.338457	0.00339546
ENSG00000166908	PIP4K2C	1.77478	0.00340375
ENSG00000172315	TP53RK	3.82111	0.0034099
ENSG00000122966	CIT	0.277416	0.00342434
ENSG00000154237	LRRK1	0.197914	0.00342631
ENSG00000285827	AP001267	0.020201	0.00342631
[truncated: 58,613 more rows]
