# Supplementary material for: Demethylase ALKBH5 suppresses invasion of gastric cancer via PKMYT1 m6A modification
Source: Mol Cancer. 2022 Feb 3;21:34. doi: 10.1186/s12943-022-01522-y (PMC8812266; doi:10.1186/s12943-022-01522-y)
Supplement: Supplementary file 10 — Additional file 10. 823-RNA-seq GSEA gene list. [file 12943_2022_1522_MOESM10_ESM.xlsx]

## Sheet: Sheet1
gene_name	log2(fc)
FP671120	7.06752
IFI44	4.76733
FP236383	7.08386
FP671120	6.75149
IFIT1	3.47752
FP236383	6.85703
ANXA10	3.7513
OASL	3.36283
TIMM8B	3.01523
COX7A2	2.7327
MUC16	-4.15775
MT-TA	3.38996
POLE4	2.72801
MT-TN	3.22871
AC244517	13.3959
FAT1	-3.3214
DAG1	-6.31435
CHCHD2	2.52097
KBTBD11-OT1	9.15923
RPS3AP6	2.89682
SLC12A3	-3.7368
UBL5	2.3538
FBN2	-3.12766
IFIT2	2.38812
CALD1	-3.08164
MT-TC	2.77466
SPINK6	3.80515
MRPL21	2.29072
ATP5MG	2.30979
ATP5MF	2.22789
CLTRN	2.52103
PMAIP1	3.06089
NDUFAF2	2.35364
COL12A1	-3.11729
SNRPG	2.36485
NT5E	2.51832
SPEN	-3.12848
GLRX	2.20993
RPL39P3	2.69184
AP001931	-9.05173
COX7B2	2.67172
GAS5	2.45302
FBN1	-3.01623
SNHG5	2.58013
COX7B	2.45666
HSPG2	-12.8699
GSTO1	2.28607
FAM225B	-11.7338
MKI67	-3.71307
SOGA1	-3.84705
AC243919	2.47929
HINT1	2.04133
UQCRQ	1.98796
MED31	2.40744
MT-RNR1	2.01467
MMP1	13.0467
SELENOF	2.44925
RPS27	2.19603
IL1RL1	3.19311
RPL9	2.29977
STK17A	2.15229
IFIT3	2.04425
PFDN5	1.97062
DYNLT1	2.20224
RGS2	2.1743
COX7A2L	2.39753
AHNAK2	-3.5583
RPL39	2.361
DYNC1H1	-3.04448
ZFAS1	2.20867
AC005912	2.14007
RNU1-2	6.05506
RSAD2	11.435
AIM2	12.7965
CCDC58	2.38765
TMA7	1.96172
SLC6A6	-2.95032
CENPF	-2.77037
GLRX3	2.14489
CXCL8	2.94251
DSP	-2.85099
SRGN	1.93465
IL7R	2.49572
COA4	2.21592
RPS21	1.83028
RPS18	1.83513
PPL	-3.3422
IGF2R	-3.02619
POP5	1.89348
RPS3AP26	2.45829
S100A6	1.81042
WNK1	-2.81512
MSMB	13.5533
POM121B	-13.3863
TM4SF1	1.74914
PRPF8	-2.87089
MUC1	-3.79029
SNHG6	2.28863
SQOR	1.85443
PRKDC	-2.61734
EEF1B2	1.95881
MT-TY	2.17101
NDUFAB1	2.06028
RPL34	2.09825
POLR2K	2.17704
AC105052	-14.0494
SNHG29	1.90622
PFDN4	2.26416
ATP5MPL	2.19365
ZNHIT3	1.94442
RAB5IF	1.86305
AC116533	1.80344
SLIRP	1.98923
NOTCH2	-2.6832
PEG10	-3.32335
RPL31	1.7098
RBX1	1.82886
ATP5MD	2.05926
RPL9P7	2.03259
COMMD6	2.07443
MRPL33	1.99095
SELENOK	1.72771
WAKMAR2	3.85386
MRPS23	1.86378
SAT1	1.79961
MYO10	-2.64626
MRPS15	1.8567
DDX58	2.13552
ALPI	-12.1629
RPL36A	1.7865
PLBD2	-3.27776
KMT2A	-2.56757
CKLF	1.68114
HSPE1-MOB4	18.0038
BPTF	-2.62245
DDIT3	2.50317
HUWE1	-2.64693
AC099560	1.99901
NDUFB1	1.7583
C3	-2.81766
C1orf122	-5.37509
MRPL34	2.14401
RPL24	1.64971
MT-ND5	-2.39419
RPL21	1.93802
EEF1B2P3	1.73907
CKS1B	1.88587
SELENOS	1.73646
FOXO6	-13.1274
IMP3	1.72107
AC012146	2.51282
LINC01588	2.62836
LMTK2	-2.57545
PIGQ	-11.983
RPS15A	1.72737
SPTAN1	-2.89964
PLAC8	1.84334
TNS3	-2.95136
MRPL22	1.57499
RPL35A	1.75319
CHCHD1	1.67597
RPS20	1.64127
FDX1	1.87472
IL24	6.6802
RNU1-4	5.90314
RNVU1-29	6.33515
PDCD5	1.83759
PDZD11	1.59681
SLPI	1.71172
CKS2	1.71373
PRRC2C	-2.41895
RPL21P75	1.96172
CAMTA1	1.8249
SEC61G	1.84706
S100A13	1.84734
UBE2T	1.82509
POMP	1.92158
MRPL20	1.57922
POLR1A	-2.62814
LAMTOR5	2.11568
TOMM6	1.49104
NOP10	1.66119
ARPC3	1.60558
CCN5	-3.14851
POLR2A	-3.47539
NUP210	-3.39881
RBIS	1.99596
SELENOH	2.2779
RPS27A	1.84225
GBF1	-2.7494
COX6A1	1.53091
KLF13	-2.46893
DUSP1	1.50333
CHD4	-2.43604
RPL22P1	1.79587
GABARAPL2	1.78293
CNIH4	2.03505
RPS7P1	1.64419
TM4SF1-AS1	2.89986
RNU2-2P	6.89318
SAP18	1.52363
RPS27AP16	1.86314
COL5A3	-11.4881
RPS23	1.70851
OSER1	1.61187
TXN	1.65576
GNG11	1.86853
ATRAID	1.51377
TIMP2	-2.66169
NDUFB2	1.4912
METTL5	1.87732
PSMA2	1.75415
RPL38	1.62087
L1CAM	-3.09833
MYH9	-3.07967
MRPS18C	1.68131
RPL30	1.53938
LTBP1	-2.72833
IL6	3.13592
POLR1D	1.79076
HERC5	1.59945
UBR4	-2.56871
NUMA1	-2.95145
AC139769	1.96056
RPS13	1.71648
RNA5-8SN1	5.79881
ZBED3	-2.60763
RPL39L	2.38208
ILF3	-2.62421
HTT	-2.59606
RNF7	1.55173
MED10	1.64448
PSMB1	1.47799
LINC00520	5.4862
MUCL3	-10.5469
EPAS1	-2.36904
URGCP-MRPS24	1.68539
TRRAP	-2.67711
PRRC2B	-3.17132
SMIM26	1.83811
UTRN	-2.43364
MYL6	1.62847
COMMD3	1.98651
TXNDC17	1.56833
ARID1A	-3.04913
RCN2	1.84753
TMEM14B	1.66202
HSPB11	1.73426
LSM3	1.7411
ASXL1	-2.90356
RNU1-27P	5.46303
LAMC1	-2.24273
NDUFA4	1.42238
SLC39A1	-6.75556
RPL22L1	2.23074
PRDX4	1.86136
COA6	1.7137
UXT	1.5006
FUNDC2	1.67534
CRIPT	1.83186
RPL32	1.41379
COX7C	1.46459
CT83	1.99421
TMEM14C	1.66489
SEC11C	1.54603
ZDHHC8	-10.4848
DGUOK	1.61284
AP000569	4.01039
RPL35P1	2.41507
AC099336	2.04767
PXDN	-2.79452
RPL21P119	2.58751
MACF1	-2.31856
CLSTN1	-2.90212
RN7SK	5.5439
MRPS17	1.60601
TRIM56	-2.60292
PRELID1P6	1.65968
PTPN14	-2.40505
MGST2	1.57727
LSM5	1.64388
AVPI1	1.39985
RNA5-8SN3	5.07239
HSBP1	1.53269
SPTBN1	-2.28874
ASPM	-2.33562
RPL39P15	2.14455
RPL24P8	2.02785
RPP30	1.56898
RANBP1	1.41954
IGFBP7	1.6517
COX6C	1.40213
MRPS36	1.72126
PDCD2	1.64373
MORN2	1.71857
ATP5PF	1.63265
MITD1	1.6609
RPS3AP47	2.45278
5_8S_rRNA	5.68893
RNF213	-2.35461
CISD1	1.6642
TMEM126B	1.64471
YLPM1	-2.50542
EP300	-2.58249
PTS	1.68035
UVSSA	-5.82775
SUB1	1.66101
ATP5F1C	1.6532
PNP	1.33363
PHF5A	1.38702
PIK3C2B	-2.7165
RPS20P14	1.95021
RPS7	1.3563
ARHGAP35	-2.26639
RPS7P11	1.57978
RPL32P29	4.05057
PPA1	1.58907
SNHG8	2.13889
RAB32	1.61833
TOMM5	2.10767
DPY30	1.56054
HIKESHI	1.80533
PSMA6	1.6963
TBL1X	-2.56336
MAP4	-2.25956
TMCO1	1.36917
ITPR2	-2.41673
RSL24D1	1.72658
BAZ2A	-2.66347
ALG5	1.78402
ZFAND6	1.75446
PLIN2	1.33103
IL13RA2	5.11794
UQCRH	1.37747
AC048338	-5.73475
ZBTB8OS	1.63528
SNRNP40	1.46754
DST	-2.23319
CCNC	1.49267
H2AC6	1.62691
AREG	2.35471
RPSAP15	1.70319
OCIAD2	2.03276
KRT34	3.29166
BNIP3	1.34873
ZNF106	-2.16055
SF3B6	1.47272
INCENP	-3.5105
PLXNA2	-3.23226
COMMD10	1.93158
SRPRB	1.5169
EMC7	1.37837
IGFBP1	1.66752
RPS10	1.67767
NAA20	1.54997
SKP1	1.42192
PNO1	1.53915
AADACP1	6.02123
DDX60	1.74921
RPL26P19	1.64515
ATP6V1G1	1.39802
PYURF	1.60651
ATP5PO	1.36414
NDUFA6	1.48776
SMC1A	-2.11689
MT-TL2	-3.58695
UBE2F	1.44422
HNRNPUL2	-2.15926
MYL12A	1.5644
TAF15	-2.11943
NDUFS5	1.3312
RPL7P9	1.61812
EIF4G1	-2.62749
NCAPD2	-2.30244
H4C14	1.55527
ITGAE	1.87543
NUP214	-2.31297
GOLIM4	-2.08932
PACS1	-2.8676
TMEM126A	1.61683
SYNPO	-2.51762
GGH	1.49842
STAMBPL1	1.75321
FLNB	-2.76971
SARNP	1.48113
TMSB4XP8	1.37579
GSTM3	1.36737
CREBBP	-2.49451
IL1B	3.13267
NDUFB3	1.59323
RPRD2	-2.2223
MRPL32	1.40783
MIR4435-2HG	1.32185
PSMG1	1.56934
IFT20	1.77141
ASH1L	-2.22914
RPS6	1.39804
GNG5	1.53026
ANXA3	1.52189
CPLX1	-11.6034
MCTS1	1.48202
KMT2D	-3.35949
EPB41	-2.20434
AL355512	2.42032
CISD2	1.78715
PIEZO2	-3.36008
DMAC1	1.44042
BX679664	1.46945
GEMIN6	1.49438
GNG10	1.63702
SNORD3A	4.20517
MRPL52	1.86907
XBP1	1.7376
C1QBP	1.4574
NDUFA1	1.27935
TOMM7	1.43636
RPL17	1.46002
MRPL13	1.58613
CSDC2	-11.2954
BOD1L1	-2.16861
RPL15	1.31332
PHLDA1	1.58374
HACD1	1.82897
SNRNP200	-2.39842
SMARCD1	-2.43675
SUCLG1	1.38473
BOLA3	2.03577
TPRKB	1.56377
LINC01204	3.74994
GTF2H5	1.60099
CAAP1	1.80057
MRPL47	1.52337
TLN1	-2.95928
ROCK2	-2.1787
ITGB3BP	1.65218
ZFAND2A	1.58158
MRPS6	1.42041
RPSAP47	1.61043
SNHG32	1.29694
TBCA	1.39746
TOMM22	1.33012
NNMT	1.36569
NSMCE2	1.48276
NDUFS4	1.33732
TASOR2	-2.10465
CCNDBP1	1.36845
CCDC90B	1.59999
NDUFC1	1.5939
NME1	1.38615
MT-ND6	-2.05063
VPS29	1.48659
KIRREL1	-3.77834
TMEM258	1.25028
PSPHP1	2.09156
ATP5PD	1.28036
EEF1E1	1.59939
QSER1	-2.60104
CHMP5	1.32348
NPHP1	2.1796
EVI2B	3.29525
GREB1L	-2.40548
NQO1	1.37363
MDC1	-2.77806
DNMT1	-2.20859
MRPS28	1.98139
TNRC6A	-2.14666
RHEBP2	1.59555
ACACA	-2.04863
CD58	1.55654
LAMB3	-2.74246
EGFR	-2.06076
AL162411	2.03212
MGST1	1.49324
NFU1	1.75637
METTL2B	1.37066
MOCS2	1.35575
SCOC	1.35867
NCOR2	-3.51114
CSRP2	1.35697
KMT2C	-2.17611
TICRR	-2.35762
SPINK5	-2.25804
MRPL43	2.0876
RPS27L	1.46712
HECTD4	-2.71859
HERC2	-2.20878
METTL2A	1.33983
SYNE2	-2.14565
TEX30	1.47047
NPDC1	-13.5206
GTF2A2	1.50357
TMEM14DP	4.47521
TPT1	1.53479
MYOF	-2.00804
APC	-2.61069
SPCS1	1.43267
C1orf52	1.72146
FAM216A	1.63972
RPS25	1.25773
NEDD8	1.26379
PSMA5	1.36467
AC113935	1.45034
ACOT13	1.27981
MAL2	2.11925
RPS4X	1.26395
INAVA	-3.02965
NCF2	2.92929
RSC1A1	4.79715
RPL13AP25	1.71583
CEBPD	2.32344
ABCC9	3.00933
OST4	1.35482
CAD	-3.55487
TRAPPC2B	2.23318
NDUFV2	1.42929
TRAM2	-2.15304
ITGB1BP1	1.38608
RHEB	1.35523
GOLGA2	-2.39185
RTRAF	1.29281
MYL12B	1.33155
AC010457	2.0148
BET1	1.55226
CENPH	1.72803
MZT1	1.47014
SNRPGP10	2.05076
CASP4	1.32011
TMSB10	1.26729
DDX42	-1.97598
SRRM2	-3.37534
RPL12	1.17153
CHPT1	1.42852
POLR2G	1.2091
POM121	-2.72681
MRPL18	1.20514
AP000936	2.19525
GOLGB1	-2.11779
NAT14	-13.7088
HGSNAT	-2.55462
ATP2A2	-2.00842
FAM104B	1.57638
CENPNP1	4.84166
BNIP1	1.51847
CWC15	1.34368
SMG1P6	2.39621
ESYT1	-2.26079
HELZ	-2.12922
CHD3	-2.22643
DOCK9	-2.05192
CMC2	1.51246
ATP11A	-2.30201
ASNS	1.41966
KMT2E	-2.06535
C8orf76	2.00694
ATP5F1E	1.21008
MRPL36	1.27699
CD163L1	2.35215
POLE	-2.37917
CD9	1.14924
FAM168B	-3.74164
RPA3	1.22787
RPL37P6	1.96482
PTTG1	1.20916
KIFC2	-12.3322
VPS13D	-2.12677
RNA5-8SN2	4.78887
ANKRD52	-3.02667
ATP5MC3	1.2033
SETD2	-2.06845
TIMM23	1.2913
DUSP6	1.94668
C1orf53	3.09629
NOC4L	-13.5009
NGDN	1.43017
AC005670	-2.92788
AC004585	2.96372
FDFT1	1.22772
RPLP1	1.5026
NAPRT	-12.9768
TMEM14A	1.40909
CENPV	1.17823
LINC-PINT	2.03973
HIGD1A	1.24388
LINC02149	3.73525
SREBF2	-2.18845
ARHGEF12	-2.21932
HEBP2	2.00884
DPH3	1.3295
VAMP8	1.13475
IFRD1	1.38032
MAP3K2-DT	1.90571
CLU	-2.03849
MSANTD3-TMEFF1	-13.2395
CREB3L2	-2.18321
PDGFRB	-5.21249
ECE1	-2.90444
DUSP5	1.42975
MAP4K3-DT	2.01385
RPS24	1.35494
DIAPH1	-1.96563
COX5B	1.40171
MED7	1.53733
C4A	-5.65896
FARP1	-1.99127
ALG13	1.42442
NUDCD2	1.41084
UPF1	-3.0548
SDHB	1.16736
ZC3H13	-2.00795
ABT1	1.4813
ANKRD37	1.85828
DKK1	1.39741
DNAJC15	1.3805
COX16	1.35073
GCN1	-2.41108
VGLL3	-2.0629
RPL23	1.12863
RHEBL1	2.13827
NDUFB4	1.3087
COA3	1.21903
TMEM138	1.19302
LINC01670	13.3325
METTL23	1.42723
CSPG4	-3.22455
SEC61B	1.22186
SETD5	-1.9904
GON7	1.85654
STARD3NL	1.31596
DNAH14	1.5228
BCOR	-2.1624
SLC44A2	-2.55714
SF3A1	-2.13827
SMG1	-1.96482
PSCA	-5.75934
ROCK1	-2.10085
SAFB	-1.95378
PRELID1	1.18344
H4C15	1.19313
C1QL1	-13.6943
CNBP	1.29772
TSC22D1	1.13821
SPINK4	3.04015
ZMYM3	-2.77502
ENTPD3-AS1	2.12234
PROCR	1.16264
NUP188	-1.94654
CHST3	-2.08978
RPS3A	1.69477
COMMD8	1.52229
RPL27A	1.11324
RNU1-3	5.40902
OLA1	1.25381
CTDSP2	-2.12173
ARNTL2	1.41226
AC245041	-2.47215
AL121900	-14.7209
HCFC1	-3.37529
KIF18B	-3.69801
TRIM6-TRIM34	-12.0574
FOXRED2	-2.54886
ANAPC10	1.84809
TRIO	-1.93217
MRPL57	1.62102
EIF3M	1.33033
GAS6-AS1	-5.11367
COL5A1	-4.86554
PDCD10	1.38082
LYRM1	1.48967
ATP5IF1	1.20177
INMT-MINDY4	11.6852
KNL1	-1.9949
LY6K	1.2254
POLR3K	1.15912
NDUFB5	1.36321
MLXIP	-3.79631
DCUN1D5	1.37373
SOD2	1.16269
DEPDC7	1.28564
NDUFAF4	1.48326
ATP6V0E1	1.20431
CKS1BP3	1.93042
DDX28	1.38628
SEC16A	-2.20395
MED12	-3.03528
SMG1P5	1.63489
TXNDC9	1.30932
ZNF865	-11.753
PPP1R10	-2.04761
ETFA	1.27865
COL4A2	-2.86576
RPL6P27	1.13047
PCID2	1.19804
RPL26	1.38012
CLEC2B	3.39658
MDN1	-1.92325
RPS3AP20	2.38726
DRAM2	1.28715
LASP1	-3.90465
UPP1	1.48912
AC016831	3.40886
PSMB3	1.42485
HERC1	-2.17463
MRPL48	1.28921
AGO2	-1.96384
UBE4B	-1.9075
MPC1	1.31093
LRBA	-2.08592
UNC13B	-2.06679
DCTN6	1.20066
PSMB7	1.05242
AL031729	1.77036
AKAP13	-2.16045
BUD31	1.25636
ANXA2P2	1.11285
MAGOH	1.18051
HIPK2	-2.56166
MOSPD1	1.18489
C14orf119	1.14647
CYB5B	1.29653
TMEM18	1.52869
RPL27	1.30464
CSF2RA	1.09458
TXNDC12	1.20223
CHCHD4	1.21396
FAM168A	-2.21478
SNRPD1	1.13239
ERVK3-1	1.0696
IL1A	2.54028
TMEM131	-1.90084
DBI	1.02993
RANBP2	-1.91394
TMBIM4	1.27963
NRM	-5.0763
ALPP	-5.35828
MTHFR	-3.21057
MRPL42	1.21263
ADAMTSL4	-4.38747
RGS10	1.52484
AC005833	-11.6471
AC133644	5.03226
SLC25A33	1.40727
SETD1B	-2.92897
EPB41L1	-1.91757
SERPINB1	1.06197
PDCD2L	1.93088
SRCIN1	-9.90419
CPLANE1	-1.90696
SLC6A8	-2.39802
DPH5	1.2757
COPS3	1.22018
RPS17	1.13081
GABPB1	1.32624
TMEM59	1.18
TOR1A	1.1039
LRP1	-5.90431
RWDD1	1.23157
LINC01589	2.60617
PRKCA	-1.86894
S100P	1.68707
MT-TR	-3.33816
SNRPGP15	2.19854
SAR1B	1.22939
POGZ	-2.13393
DUT	1.30879
TOP2A	-1.88365
NCOR1	-1.8582
STMP1	1.23152
C4B	-5.4683
LINC01578	1.278
NES	-3.19892
MRPS33	1.46078
ADAMTS10	-5.05299
PPIA	1.03538
PAIP2	1.1751
AC034236	1.73122
UQCRHL	1.3247
SLC35G2	1.50776
GTF3C1	-2.32799
ZCCHC10	1.51099
SLC7A5	-2.80602
ARHGEF10	-3.52638
CNOT1	-1.83707
BAIAP2L2	-12.247
GTF2E2	1.31035
AKNAD1	2.64226
SCARA3	-3.74684
RPS23P8	2.07979
SSBP1	1.25904
ACAT2	1.04523
ALMS1	-1.98473
CETN2	1.25179
LINC00513	3.00047
UQCRB	1.21712
DIDO1	-1.89804
PFDN2	1.02775
KIAA1109	-2.02957
ZNF778	-3.56983
COL4A1	-2.56115
VPS25	1.05731
ANXA1	1.16877
SRP19	1.2218
NUDT2	1.31807
BCL9L	-3.45657
MLF1	1.39872
DERL3	-11.2352
DIMT1	1.29446
IER3IP1	1.23965
HEG1	-2.59112
IGSF9B	-3.6376
BAZ1B	-1.80653
CHAC2	1.46794
CEACAM1	2.67632
HNRNPM	-1.78671
ZNF664	-1.83077
ANXA2	1.03936
HAUS1	1.26937
ATF5	-5.14219
FAM162A	1.07397
DIABLO	1.09599
TMSB4X	0.997129
CDKN2AIPNL	1.14251
SUMO2	1.06613
SMARCC2	-1.85312
MSMO1	1.07772
BTF3L4P2	1.97707
NF1	-1.90503
EMG1	1.05072
PITPNA-AS1	2.49164
SNRPE	1.18543
RAET1E	2.16953
COL7A1	-4.25989
UHRF1BP1	-1.86409
SFTA1P	2.83575
YEATS4	1.33454
MT-TS2	-3.10367
FUS	-1.84602
UBE2B	1.26441
GLRX2	1.16068
PPIL3	1.23533
DLG5	-2.54225
ANTXR2	1.49237
TCAF1	-2.28871
ATXN1L	-1.85954
SORL1	-3.52938
ADCY6	-3.38742
LINC02535	4.3771
ICE1	-1.81859
RPS3AP5	1.97936
KANK4	-2.94464
TRMT10C	1.21191
HERC2P2	-1.97881
THYN1	1.11427
AC110285	-12.2464
PPA2	1.17254
MRPL50	1.23185
OAS2	2.883
AC006262	2.8243
PPIE	0.985838
SELENOT	1.32829
SH2D1B	3.99421
MPC2	1.29579
MT-TG	-3.20272
C1GALT1C1	2.47959
NIPBL	-1.86578
REV3L	-2.18302
SF3B4	-2.41936
DYNLL1	1.08
CHRNA4	-9.34966
TRIM7	1.51431
ZNRF2	1.43719
SMIM7	1.21619
CIAO2A	1.22849
COL18A1	-9.74545
NOL3	-4.1895
COL4A4	-2.39686
ANXA5	1.09778
AIMP2	1.03154
GOLGA7	1.11376
TFPI	1.16051
SULF2	-2.29904
C1D	1.65887
TBCAP1	2.15036
CRLS1	1.31201
CPA4	-1.89618
POLR2J	1.06782
ZBTB4	-2.09615
SPINK1	2.61885
GCSH	1.20285
GABRE	-1.81555
ARHGAP21	-1.93815
OLFML2B	-4.80023
AC027309	1.62243
GMNN	1.3738
YIPF1	1.21759
TMEM40	2.08324
ASAP1	-1.86027
HSCB	1.64496
DUSP23	1.80566
TAF9	1.17258
RGS11	-10.4813
VBP1	1.31515
SLBP	1.10318
TBCC	1.41822
NCOA6	-2.40024
CHURC1	1.2239
ADD1	-1.98445
TNFRSF12A	-5.00807
RPS12	0.952899
PAK1IP1	1.18107
PDCD4	-1.84063
SSBP3	-2.65021
RPS3AP21	2.28626
VMP1	1.19656
AC141586	-13.4916
COX6B1	1.24332
MON1B	-2.20909
PTGFRN	-1.83765
ERCC8	1.42326
PI4KA	-2.37009
CMC1	1.4043
POP4	1.12189
ARHGEF33	2.31741
SOS1	-1.85163
CEP250	-2.42656
COBL	-2.32015
ARMCX6	1.61856
SDHAF2	1.13815
RPL5	1.05718
ORMDL1	1.19973
AL035446	2.23241
NQO2-AS1	2.69469
ASIC3	-11.1298
SPC25	1.35425
SMARCC1	-1.76495
DDI2	-2.02183
ATP6V1E1	1.02377
PRXL2C	1.30774
CMIP	-2.85799
SOD1	1.06166
RPS14	0.931835
PPIB	1.02367
MRPS7	0.994047
HR	-4.08229
THRA	-2.65789
DPM1	1.17295
HACL1	1.16467
AC004079	1.55292
SPRY4-AS1	3.35962
RBBP6	-1.77657
NEFH	-2.87801
RFK	1.17126
BBIP1	1.37288
UQCC2	1.14006
IDO1	3.42091
AC090541	3.48683
UBE2N	1.15138
GMPPB	-4.34038
EBNA1BP2	0.940089
RAB34	1.01932
AC004870	2.01628
REEP5	1.0299
WDR61	1.04445
EIF4G3	-1.79606
CCT2	1.0228
ZKSCAN1	-1.90796
LGALS3	1.12573
PCNA	1.11216
ITSN1	-1.83065
MED27	1.07537
MRPS21	0.939371
REXO2	1.14737
CHEK2	1.19275
RTL6	-2.02972
GTF2IP4	-1.78797
SLC7A1	-1.89991
RSAD1	2.5551
ANKH	-1.88024
KIF21A	-1.82973
IAH1	1.10798
AL139100	1.76857
POLB	1.29758
TPR	-1.75925
LPCAT3	-2.08646
CENPE	-2.15129
NUP37	1.02047
PLEK2	1.57497
LAMB1	-1.73683
ISCA2	1.55782
FAM229B	1.92265
SAP130	-1.91826
NSD1	-2.00907
ADCY9	-2.59681
BTF3L4	1.36555
RPL7	1.1274
TGFBI	-1.76895
KHDRBS1	-1.77234
PP7080	3.76835
RHOF	-4.15371
CLK1	1.11482
RPL7P1	1.16861
CDKN3	1.32781
ZNF440	-3.24761
ADGRB2	-5.31027
ACTR6	1.16161
NFATC2	-2.71457
ACSM5	4.62354
INTS12	1.21611
LSM2	0.971084
OGDH	-2.31695
RPL11	0.92593
DKK3	2.5791
C18orf21	1.51263
RPA2	0.974989
SDHAF3	1.32682
TIMMDC1	1.03949
CELSR2	-3.45013
FN1	-2.0382
ACLY	-1.79935
CD55	0.97775
MRTFB	-2.26453
SMIM20	1.56119
SRRT	-2.19423
PALLD	-1.8
CHD8	-1.82616
ADGRG6	-1.78099
CNIH1	1.20284
PLAAT4	2.88222
NDUFA12	1.13766
RNF187	-3.76212
EIF3E	1.07253
PARK7	0.907169
BRK1	0.920894
PSMG2	1.14187
COPS8	1.07301
NDUFB6	1.2739
GLA	1.03859
SYNM	-2.18717
EP400	-2.1788
ABHD2	-1.86842
ATM	-1.82008
RPL21P11	2.72014
COPRS	1.07475
SPRED3	-4.72926
BLOC1S2	1.23764
CDC42BPB	-2.09796
CDKN2A	1.01521
SERPINB6	0.95388
CENPN	0.993803
DNAJB9	1.53217
PIEZO1	-2.43894
ZNF609	-2.3788
LYPLAL1	1.5289
LYSMD2	2.00686
SON	-1.71962
PRDX1	0.994516
ITPR3	-2.70759
ARL3	1.02995
AHNAK	-4.60402
AC083855	2.25639
AC104248	3.11226
BX284668	2.33042
RPS10P3	2.01664
COL15A1	-5.34084
AC092683	-3.49021
TMEM165	0.930591
FLNA	-3.95123
PTPRR	2.35867
MICOS10	1.06127
MRPS30	1.09596
SETD1A	-3.58331
AP001341	4.47878
SUPT4H1	0.977528
EMC1	-1.87736
PEX2	1.47428
ZZEF1	-2.17877
NKTR	-2.3266
PARP1	-1.71498
ENY2	1.06264
ENTPD1	-2.67706
NOMO1	-1.7773
UCHL3	1.08306
AC093866	-3.38669
GPD2	-1.79263
SLC9A3	-5.27102
G2E3-AS1	2.84106
TUBGCP4	-2.10989
MT-TH	-2.90469
ARL4A	1.14331
NAV1	-2.71319
KIF3B	-1.7076
GLG1	-1.713
RRAS2	1.46511
ATP2B4	-1.89905
PDCD11	-1.92734
AL365205	1.30988
ANKHD1-EIF4EBP3	-2.19075
RPL34P18	2.22696
UTP20	-1.71639
GTF2F2	1.09803
PCLAF	1.01975
PELP1	-3.44051
ATRX	-1.78225
SAFB2	-2.09447
TET3	-2.24815
ACOT9	0.962355
CT45A10	1.37496
CD63	0.88066
ARID5B	-1.80394
GTF2IP1	-1.72329
BTF3	1.10576
AAK1	-1.92647
RPL12P16	1.64456
PTBP1	-2.36775
TTC1	0.924011
AKAP9	-2.01629
TNFAIP2	-3.64236
AL360181	3.34507
NACC1	-2.26634
PTPRF	-3.08025
ARPC5L	0.893892
CALM2	1.06608
TTC3	-1.77719
CCL5	3.00815
CEP295	-1.70897
AC011933	2.77297
ATXN2L	-2.22529
ALPG	-5.63278
SEC24C	-1.66089
NR2C2	-2.05877
ERH	0.959158
ADH5	0.884454
AL355032	1.95768
SMG1P2	1.33646
ARHGAP1	-3.20766
AC103591	3.16886
LYPLA1	1.14328
TRNP1	1.79727
YPEL5	1.39113
LASTR	2.08426
BCDIN3D	1.37267
COA8	1.26904
TIMELESS	-1.83308
MYO9B	-2.62809
LSM1	1.23736
ABRACL	1.63481
C2CD3	-1.76409
SACS	-2.41795
HDLBP	-1.76136
ARAP1	-2.73372
SDHAF4	1.92663
SUPT6H	-1.93926
RPL15P5	2.16919
TP53INP2	-3.18007
DNAJC8	0.948997
PIGH	1.64029
FUNDC1	1.15295
DAB2	-1.6749
ABCC1	-2.52714
PPIL1	0.945735
PTPMT1	0.853541
SVEP1	-2.60683
PSME2	0.887525
ORC4	1.12855
C12orf75	1.74655
ZYX	-3.47944
AC004130	2.48172
MAD2L1	1.22334
NDUFB9	0.968482
UQCRFS1	0.970435
BIRC6	-1.72558
SNRPB2	1.07868
CDKN1C	1.02669
ZBED6	1.86033
IGBP1	0.900864
TMEM70	1.27787
FRG1	1.14647
CAPZA2	1.24134
BCL9	-2.54562
SMARCA4	-2.6961
MUC5AC	-4.90518
MMP24	-3.71664
GSKIP	1.49847
TFPI2	1.26844
FAT4	-2.84855
TMEM243	1.21929
AKIP1	1.04636
RPL22	1.07874
NDUFB10	0.933896
DHX38	-2.46183
CENPW	1.09766
MRPL1	1.36805
H4C3	2.6611
RPS13P2	1.90723
AL162582	2.20006
KTI12	1.2972
TAGLN2	-3.16097
CDC25C	1.20026
ABCA13	-3.09599
ODC1	0.889304
MRPL40	0.893226
KLF12	-2.36471
USP9X	-1.71664
ZFHX3	-1.87424
TOP2B	-1.71418
MRM2	-5.7537
SCARB1	-2.83529
INTS3	-1.78036
WASF2	-1.66371
RPL21P16	1.22407
IFI6	2.93786
GTF3A	0.960615
ATF6B	-2.55131
NT5C3B	1.12939
RNF40	-3.31314
ABL1	-2.35126
EIF3A	-1.6257
C11orf1	1.4515
ATOX1	1.47176
RPP40	1.37507
MTOR	-1.70265
FBXO4	1.06599
MTR	-1.77614
INPPL1	-2.23709
ARRB1	-2.08311
WASHC3	1.30086
AC093827	-5.1285
PPCS	1.16087
STRA6	-3.28904
PDPR	-1.82449
EIF1B	1.03334
CENPQ	1.16889
RRBP1	-2.12564
PSMA1	1.07028
PGK1	0.831101
KLHDC7A	-3.4453
PSMG4	1.58989
CGRRF1	1.762
CNTNAP1	-3.51896
TSG101	0.867422
ESPL1	-3.03421
AP001324	1.35034
SNX3	1.22783
GTF2I	-1.7092
PRIM1	1.04412
DAD1	0.863072
EMC4	1.02583
SLC35E2B	-2.29204
MMADHC	1.02261
ZFP1	1.61394
HNRNPUL1	-2.04293
DRG1	0.874911
OSTM1	1.18504
EEF1A1P5	0.880046
SHTN1	-1.81073
C12orf29	1.34369
TUG1	-1.71541
KDM5C	-2.18727
BRIX1	0.953118
OSTC	0.973374
CHD6	-1.80859
AC010343	2.74785
RPL36AL	0.878454
TAF7	0.88912
GOLGA8A	-1.67584
EIF2S1	0.968937
DTWD1	0.971219
FSIP2	-3.89623
JADE1	-2.17378
FAM204A	1.01605
VDAC2	1.08394
RPS29	1.24616
AC159540	-3.46945
SUMO2P17	3.6159
CMC4	1.44093
MCM3AP	-1.76073
BRD4	-1.97394
NOP16	0.87824
AC106886	-4.35963
CREM	1.39591
PYGO2	-1.87089
STMN1	0.947269
AL161431	-1.67081
MRPS35	0.983387
BID	1.08142
ADK	0.979274
RPS7P10	1.81259
SGK1	0.83336
CCDC58P3	2.77871
CCDC120	-2.42882
TRIAP1	0.980598
COPS4	1.00182
PLXND1	-2.88005
LTB4R2	-3.90671
FRK	-1.93927
KIF1C	-2.26546
USP34	-1.68118
SNAI2	1.31863
HPRT1	0.996616
ADGRG1	-3.51028
BTG3	1.15779
PTGS2	1.36138
ATF4	1.24432
PRRC2A	-3.52915
MTSS2	-3.07666
FOXM1	-2.13369
POPDC3	2.08876
SMIM30	1.20132
DOCK1	-1.79231
ADPRM	1.98956
FAM174A	1.77945
DIP2B	-1.63306
RPS24P17	-3.02932
THOC7	0.969458
ABHD17A	-5.27139
IGF2BP1	-1.78656
FARP2	-1.89826
CPT1A	-1.65217
EAPP	1.05036
NOB1	0.942352
MYRF	-3.78189
HNRNPA0	-1.8269
DCTN1	-2.29171
RPS11	1.06858
ATP5ME	1.05203
SMIM2-AS1	2.43918
CFAP36	0.926542
ELFN2	-3.32686
SMCR8	-1.94545
LOXL2	-1.99488
MRPS22	0.926191
PTPRK	-1.67329
FBLN1	-1.77054
MBD6	-3.06025
TMEM9B	0.945536
MAOB	-1.59827
METTL7A	-3.37195
TBPL1	1.47786
COQ10B	1.18513
TIMM9	1.32767
VASH1	-2.92083
RPN1	0.795918
GPN1	0.919564
LRRC37A4P	-2.52095
SMARCA2	-1.64977
FBLN2	-5.45838
EBPL	1.63423
NPRL3	-3.35772
MAIP1	1.30851
IFNGR2	0.965593
TLL1	-2.00048
UTP18	0.932906
CATIP-AS1	2.91672
TACC1	-2.72787
SNAPC1	1.54815
CBX2	-3.22247
KIAA1522	-3.56668
L3HYPDH	1.54462
SH3BP5	-2.64504
MAML2	-2.39856
PPP1R7	0.889304
FAM241B	-2.87099
SIN3A	-1.73855
TMEM106C	0.886317
TPCN1	-2.2769
SBDSP1	1.0395
HEXIM1	-1.65462
RAN	0.779988
NPIPB5	-2.68865
SRSF3	0.779326
AL034379	2.19379
HECTD1	-1.67392
JTB	0.929733
DCAF7	-1.74258
ADAMTS15	-2.59729
PPIH	0.834453
EMC3	0.805963
AKR1C1	1.32975
ELOC	0.953233
RPS27P29	2.46902
CDADC1	1.43308
GTF2B	1.03514
ZNF318	-1.83452
CCNB1IP1	1.00632
BAG6	-2.25483
ADORA2B	1.30952
SBDS	1.11662
SREBF1	-3.40478
TMEM164	-2.10981
CEMIP2	-1.64051
MALSU1	1.02258
TTC28-AS1	1.65411
C3orf38	0.961592
AP3D1	-2.32197
EPB41L2	-1.61043
LINC01119	2.08043
PHB	0.897198
AC092597	2.29348
TCOF1	-2.88933
FH	0.905408
CCRL2	2.19791
SLC27A4	-3.85997
INHBA	2.53759
SRP14	0.922178
SIPA1L3	-3.24943
FBRS	-3.24163
TMEM198	-5.28661
NOTCH3	-3.04666
CRYBG3	-1.92581
ATP13A2	-4.66952
AATK	-3.17913
ZNF132	-3.68061
ZNF37BP	-2.14946
EEF2K	-1.89336
EEF1B2P6	2.24227
SYF2	1.12904
NBEAL2	-3.61201
TXLNA	-2.33348
PSMA6P1	1.76006
ZKSCAN8	-2.0625
ZNF556	-3.32317
ACYP1	1.38142
NIFK	1.01918
AC004453	1.45621
OAS1	0.871746
GLI2	-2.80713
R3HDM1	-1.8749
MAP1A	-4.94528
VPS13A	-1.84705
AKR1B1	0.858708
ZFHX2-AS1	-4.70716
AL139095	1.32918
CRTC3	-1.92335
MPLKIP	1.28155
TP53BP1	-1.64854
AC015813	-2.61886
ZNF512B	-3.15339
RPL37P2	2.21646
CDC25B	-2.28205
STARD4-AS1	-3.70554
ZFC3H1	-1.65531
RAPGEF2	-1.70663
RGS9	2.06121
CDK5RAP2	-1.5991
LINC00467	1.30252
RPL23A	0.825048
RER1	0.776685
PRDX3	0.8394
ISCA1P1	1.77139
DEFB1	2.12367
EEF1A1P6	1.03856
MCAM	-2.16236
DIO3OS	-3.79255
MIR222HG	1.60327
ARPC3P5	2.24551
HYOU1	-1.92106
KIAA1549	-1.94328
NONOP2	-4.89391
SF3B3	-1.56111
CHD7	-2.05047
ATP1B3	1.09875
AP000580	1.94277
EAF2	1.61814
CFLAR-AS1	2.891
BAG2	1.00412
LIMD1-AS1	-5.37821
SETBP1	-2.59964
C2orf76	1.56616
TBC1D5	-1.68684
KDM1A	-1.54405
SNX6	0.836626
LEPROTL1	0.974569
JAK1	-1.55893
SCD	-1.57071
NOMO3	-1.80081
ULBP2	1.3833
FOSL2	-5.41846
SOX13	-2.63073
TM2D1	1.39167
RPL10A	0.783748
MRPL24	0.780898
SFR1	1.45901
KIF1B	-1.59553
SPOCK1	1.32627
MTHFD2	0.863345
UHRF1	-2.47045
SYT7	-3.76446
VARS1	-2.69674
GALNT2	-1.85413
PRKACA	-2.58723
TRIM21	1.15849
DNAJC25-GNG10	1.37057
GPATCH8	-1.89408
SUMO1	0.938791
LAMB2	-3.35922
M6PR	0.832854
MYCBP2	-1.5768
MICAL3	-1.99795
LINC00882	2.59366
KATNBL1	1.19469
PTPRS	-3.75676
DYNC2H1	-2.1904
SNRPC	0.780216
DVL3	-2.16394
TAF13	0.915314
WDR83OS	-4.14903
NPTXR	-3.26217
CTNND1	-1.97617
RRAGA	0.747599
KDM4A	-1.76092
ZC3H7B	-2.74609
AC064799	1.44865
IMMP1L	1.3918
METTL21A	1.32195
NFRKB	-1.86329
AL135838	2.689
KDELR1	-1.84928
PRR34-AS1	1.52238
GOLGA3	-2.1179
SORCS2	-3.2354
ZNF791	-2.97533
FAUP1	2.1609
RIPOR1	-3.12566
RND3	1.13563
FOXN1	-2.52201
ELP6	1.18409
OSBP2	-2.58083
ABCF1	-1.69806
HUS1	0.817222
LINC02454	4.205
IL18	0.909202
RBM34	0.936314
MRPL39	0.947778
NDUFAF6	1.11817
KCNK1	0.806524
ZNF32	1.1771
OAS3	-1.66365
DYNLL2	-1.76773
RFX7	-2.01023
AC008026	1.8606
HMGA1	-3.83356
NDST1	-2.38344
MRTFA	-3.03509
NAV2	-2.26156
COPS5	0.856803
RPSA	0.787476
ANK1	-3.08399
CASTOR3	-2.85213
SYNE1	-1.88422
KHSRP	-1.91317
RGS20	1.93601
NOMO2	-1.60155
TGFBR3	-1.81779
FMO4	3.55107
MRPL58	1.09889
SLC9A1	-3.01953
TMEM156	1.7307
AC233279	2.59731
UTP11	0.874455
SLC66A3	1.35413
MAGOHB	0.934286
KCTD2	-2.33619
SART3	-1.57516
ORC5	0.938791
NEK9	-1.56081
RAPGEF1	-2.51085
POLE2	1.09533
SLC25A20	0.93219
GEMIN2	1.20418
SLC25A3	0.875342
TRIM52	-2.30314
RPSAP54	1.32745
RPL18	1.10611
ZNF410	0.805552
DUSP11	0.889942
AKAP12	-1.78882
KLHDC2	1.02649
RCOR1	-1.59561
DAP3	0.728178
SUN3	2.36877
FAM102B	-1.54906
HHIPL2	-3.15551
TEFM	1.3329
RRP1B	-1.72573
SETX	-1.58503
MGST3	0.734427
NBEA	-2.56692
COBLL1	-2.145
F3	0.763717
MTX2	0.983498
MGA	-1.5763
TUBGCP6	-3.075
LINC01895	1.71459
ATN1	-3.31901
GLIPR1	1.38789
EIF5B	-1.54448
HDDC2	0.941629
MLEC	-1.79574
SDHD	0.739685
TMEM250	2.51952
B4GALT1-AS1	2.09337
DMXL2	-1.63551
AP5B1	-1.84113
THBS1	-1.52977
BMP1	-3.1831
PPIAP31	1.37159
PGRMC1	0.835287
ZMYND8	-1.80438
GOLGA4	-1.63664
UFD1	0.756963
PTPN11	-1.55005
RPS3AP25	2.19285
RPL37	0.93872
BBX	-1.77729
TIMM17A	0.780695
FASN	-4.26325
CITED2	1.87187
EXOSC1	1.00974
ATXN7L3	-2.54527
MNAT1	1.00577
SCAF8	-1.66065
PHLDB1	-2.6498
DUSP12	0.976659
STEAP1	1.8826
TMEM223	1.42582
RHEBP1	1.38875
PRR14L	-1.99515
CCNB1	0.7873
AC084018	-4.71381
AC002456	1.58496
PIN4	0.979324
TNXB	-4.63834
GLOD4	0.829179
S100A16	0.912269
AC121764	2.48104
CT45A1	1.21851
ADAM1A	-3.64914
LSM8	0.891505
NACC2	-2.35764
UCN2	-5.15605
SRP54-AS1	2.36696
PLCG1	-2.01174
SWAP70	-1.77987
RGPD1	-4.6033
MRPL44	0.918372
HSPA13	0.853502
HNMT	1.29005
XPC	-1.78972
RAP1B	0.869247
SF1	-1.55861
CHERP	-3.04228
SMC3	-1.56447
SLCO3A1	-2.27179
TMEM263	-1.98751
OIP5	0.97531
MOV10	-2.44033
LSM6	1.52126
AC108134	2.26747
NIBAN2	-3.88582
CDK11B	-1.86774
LINC01060	1.82215
PLXNA3	-3.13334
NHS	-1.9954
MPHOSPH6	0.963192
NT5C3A	0.959784
OSBP	-1.53856
ALDH5A1	-2.08527
CLTA	0.740922
SYVN1	-2.52119
TXNL1	0.883745
AC099518	2.18458
AC108010	-2.92372
LINC01764	2.20167
SDF2	1.21954
C12orf73	1.39186
PPAN	-4.25082
LINC02762	1.89741
REEP3	0.852001
TRIP11	-1.87133
AGL	-1.61772
RARG	-2.56997
MRPL11	0.808248
AC007319	2.34978
NDUFS3	0.759707
ELOA-AS1	1.69123
ANKRD17	-1.51142
AK2	0.753336
EIF2B2	0.766308
DNAJC14	-2.02573
RNF19B	0.833395
AC090602	2.6626
MAGI1	-2.29393
AC010198	1.7243
NCOA3	-1.54202
FBXL16	-2.69242
AC110079	-3.24233
SDCBP	1.11532
TBC1D13	-2.80455
PRKRA	1.02351
MAD2L1BP	1.01926
NSD2	-1.66525
RPL37AP1	1.36631
TRIM29	-2.49319
HDAC10	-5.11965
CIBAR1	1.38964
TRAPPC4	0.95754
ZFAND1	1.10201
PPP1R36	1.83326
MIR1244-2	1.37006
CCDC32	1.03068
AC026403	1.98499
JAGN1	0.746857
MEAF6	0.89183
AL158212	-2.76478
HSPE1	0.817704
UGGT1	-1.49754
HCCS	0.800823
GLO1	1.40642
BDP1	-1.61654
SLC25A32	0.931861
B2M	1.72455
COX5A	0.85499
PSMA4	0.899496
EIF4E	0.892906
RPSAP58	0.954078
ARFGEF3	-2.22833
VRK1	1.01966
FAM210A	0.939748
RNF149	0.755772
EEF2	-2.11152
SALL4	-3.9607
AC011447	2.10662
PHF21A	-1.83868
PARD3B	-4.70149
GATAD2B	-1.62491
HNRNPC	0.81986
FABP3	0.729652
SNRPF	0.814011
C5orf15	0.836239
MC1R	-3.6328
ZNF37A	-1.88944
ACP1	0.920117
MTHFS	1.05344
DISP1	1.0554
COX14	0.969449
AK6	1.01958
GALNT9	-4.49746
AC104563	1.53041
ATP6V1F	0.985755
CEP350	-1.56854
IL6R	2.21832
VDAC2P5	0.828778
NIPSNAP3A	1.11395
HEATR1	-1.50799
AC110749	2.29891
MAU2	-3.2871
PLAGL2	-1.76106
PDE6D	1.01728
ROBO1	-2.20801
STX11	1.88136
PRKCSH	-2.54575
AC104024	2.12782
PRCD	2.07066
NDUFA5	0.837795
AP001267	2.76488
FKBP10	-3.49672
VAV2	-1.80253
SERPINB8	1.17912
PKN2-AS1	2.54218
KNSTRN	0.736959
MIGA2	-3.26038
AC148477	-5.80036
KIF14	-1.65909
TPMT	0.787374
AGRN	-2.8391
ITM2B	0.858854
AC007192	-2.68938
AP2A1	-2.29598
MYCBP	0.970061
CACNB2	-4.44021
MT-RNR2	0.792287
EEA1	-1.70402
SARM1	-3.61844
TJP3	-4.2019
GIGYF2	-1.53951
QSOX1	-2.44999
PC	-3.1154
TXNIP	0.749895
SUPT5H	-2.19927
ITGAV	-1.56757
SNRPGP2	2.04665
MAML1	-1.71715
C19orf25	-4.0666
GTF2IP13	-3.32726
AMOTL1	-1.68271
EXOSC8	0.890295
RCC2	-2.07296
MIA3	-1.506
PCOLCE	-3.05718
POLR2H	0.834467
PTK2B	-2.44627
NPC2	0.733978
CHST11	-3.62633
USF3	-2.09461
TAF1D	0.784577
MTIF3	1.03262
NFIB	-1.92395
AHDC1	-3.03189
TMEM50A	0.790716
AC144530	1.32317
SNHG16	0.73372
AC004079	1.5446
ISCA1	0.776001
CYP3A7	2.44731
SMPD4	-1.83254
LRP8	-1.83813
DMKN	1.08567
CHD9	-1.53012
ARNT2	1.99345
TMEM38B	1.18575
SFXN4	0.984152
CRLF2	1.85989
MAPKAPK5-AS1	1.27651
CCDC85C	-2.20688
TCEAL9	0.736265
C17orf75	1.26523
MIR4458HG	1.02562
AC078817	1.58691
ABCC3	-2.19895
AL162253	1.77982
KANSL3	-1.50228
PSMD10	0.847852
AC008429	1.42152
UNC13A	-1.67917
RAET1G	1.90708
TSPAN8	1.18603
VCL	-1.64908
AL121871	2.01813
PHLDA2	1.68532
BORCS7	1.48553
NKIRAS1	1.31167
RPL14P1	0.730333
SEPTIN9	-2.40279
NPIPB13	-4.72425
BTBD2	-4.26997
RPL21P28	1.34118
RALA	0.830213
RPL14P3	2.24888
AC068631	1.46717
GLRX3P2	2.33917
IDI1	0.736448
MLLT6	-2.92644
TRMT112	1.00949
TGDS	0.967377
CHIC2	1.74894
PAIP1	0.805534
ARHGAP31	-1.92244
TPTE	1.93259
AC005840	1.55924
ARID2	-1.5264
FSCN1	-3.24666
ZBTB38	-1.96306
TNS2	-3.56832
STYXL1	1.12527
NCCRP1	-2.3946
AC034213	2.14957
EIF5A2	1.54671
GHITM	0.704855
ELP4	0.992123
SUGT1	0.832028
LINC01537	1.55219
DNAJC9-AS1	1.60557
GRIK2	-2.75831
PSMD14	0.749183
ERBB3	-2.10671
TIPIN	1.03089
PCSK9	-3.04194
NORAD	-1.4827
ZBED1	-2.41803
POM121C	-2.16673
MEX3A	-2.63678
HECTD3	-1.93095
PTPRD	-2.22102
CKS1BP2	2.18002
TAP2	-1.72161
LRRC45	-6.26643
SMC4	-1.52043
EIF2S3B	-2.28238
MAPK8IP3	-3.12731
RPF2	0.87075
PDXDC1	-1.59114
TUT4	-1.70128
CRIM1-DT	2.00944
AL136982	4.59454
Z74021	1.9204
AL390066	-4.41673
DSTN	0.834895
TMX2	0.817665
SNHG14	-1.51227
RRP36	0.675297
PTPRU	-3.24783
TRAF4	-2.53575
MRS2	0.787109
EEF1AKMT1	1.45993
CREB3L3	-2.93327
TNK2	-4.74151
D2HGDH	-6.02157
TSEN15	0.785502
TSC2	-2.85359
SLC38A10	-2.48528
PPP1R9B	-2.05828
LIN7C	0.813878
AC105460	0.854375
CACYBP	0.800601
CACNA1H	-4.74201
JPH2	-2.24871
MRPL15	0.801832
WDTC1	-3.08153
PIGP	1.14214
CIBAR1P1	1.89424
KDM2A	-1.99695
C12orf60	1.7901
ASXL2	-1.75887
CLIP1	-1.46188
MRPS5	0.654825
NEBL	-3.26793
BIRC5	0.82127
CICP14	-4.7619
APH1A	-1.80153
STX8	1.16156
TATDN1	1.0193
AC107032	1.59537
TAF12	0.913292
AL009174	1.49018
KANK2	-3.03963
ZNF365	1.6868
MSN	-1.46619
CNNM4	-2.14623
B4GALT1	-1.45519
DDX46	-1.47797
TFB2M	0.804552
MRPS10	0.776058
CABIN1	-2.33342
VGLL4	-2.76622
SLC7A6	-1.76182
UBAP2L	-1.49884
AC018868	1.70215
GATB	0.87436
ZNF445	-1.84702
C22orf46	-2.05152
FBXO11	-1.53137
MINAR1	-2.74936
NEURL1B	-2.6954
ERP44	0.789736
SLC12A6	-1.88854
NIF3L1	0.780228
ARHGEF17	-2.68462
AC084262	2.66451
TRIM10	-3.08935
AL590867	1.33071
AC015982	1.83363
SAP30	1.05671
RAMAC	0.853243
EHMT2	-2.47535
COX20P1	1.40526
RIF1	-1.51887
GABPB1-AS1	-1.94651
PEX3	0.781947
HSPA8	0.68046
PUM1	-1.46345
TRERF1	-2.03807
MRPS34	-4.72626
ATP13A1	-2.74088
NDUFA2	1.04348
PLGRKT	1.51845
AL353807	1.68903
RPL5P34	1.10961
EIF2B3	0.706968
RPL21P120	2.55577
BCAM	-4.66066
IPO4	-2.229
COL6A1	-3.49359
RPSAP9	1.13494
ADGRE5	-2.41805
PAGE5	2.16602
MARF1	-1.65209
PDCD6	0.641696
C16orf87	0.940914
ARHGEF11	-1.96102
NDUFB8	0.707683
SUFU	-2.82174
SKIV2L	-2.49168
GOLGA8B	-1.90415
PCDHB14	-2.65877
FNDC3B	-1.56295
PIP4K2C	0.827644
TP53RK	1.93399
CIT	-1.84988
LRRK1	-2.33706
AP001267	-5.62943
[truncated: 58,613 more rows]
